# Supplementary material for: The evolving topology of the Lightning Network: Centralization, efficiency, robustness, synchronization, and anonymity
Source: PLoS One. 2020 Jan 15;15(1):e0225966. doi: 10.1371/journal.pone.0225966 (PMC6961907; doi:10.1371/journal.pone.0225966)
Supplement: S1 Data — (CSV) [file pone.0225966.s001.csv]

	Snapshoot	Node.1	Node.2	Capacity....
2	2018/02/12	2a080b9891b465f4a76b805033360694dd011f84bf93f2401b280b7e4d083e68	030c850b4a21c978dbf8bdf8237208546cf14dbd5d5976312ab682c77ed1b791	10.0388503508578
3	2018/02/12	2a080b9891b465f4a76b805033360694dd011f84bf93f2401b280b7e4d083e68	f4774568e35644592f29067636b1dac37e8e9aff4818d1ea7d52c9a5957dd81a	0.23089355806973
4	2018/02/12	2a080b9891b465f4a76b805033360694dd011f84bf93f2401b280b7e4d083e68	776e361b286d0b539f346411e3c2b7fb3a040a75c18fbed3057b3d84cc757793	0.023089355806973
5	2018/02/12	2a080b9891b465f4a76b805033360694dd011f84bf93f2401b280b7e4d083e68	728dcedb734fcf426cfeb91996b4223a632c1cccdc28182770a0eb0034cb457d	0.115446779034865
6	2018/02/12	8531bf83a17121827a185f743023424c2ecb60039cb8ce88b8f1c333ed844d2b	2a080b9891b465f4a76b805033360694dd011f84bf93f2401b280b7e4d083e68	0.0577233895174325
7	2018/02/12	2a080b9891b465f4a76b805033360694dd011f84bf93f2401b280b7e4d083e68	02bb28f3ad9d4f238df6fef9a657e4075c62d915109725035c4f616e539d4991	0.144308473793581
8	2018/02/12	2a080b9891b465f4a76b805033360694dd011f84bf93f2401b280b7e4d083e68	1c1458b39d2af659b38815068d2ebc59c139ee910e9755a12aac326fd96da3e5	1.15446779034865
9	2018/02/12	790ffc4d2fcb98c3f82b0ab9c7dc380a6ab3391bed217cf470efeab76d372842	2a080b9891b465f4a76b805033360694dd011f84bf93f2401b280b7e4d083e68	0.0115446779034865
10	2018/02/12	2a080b9891b465f4a76b805033360694dd011f84bf93f2401b280b7e4d083e68	30968b8cbaeaac5b2e864cb8fd2cc2fbddfaac769554d11c5475d63b34d6d3bc	0.0577233895174325
11	2018/02/12	2a080b9891b465f4a76b805033360694dd011f84bf93f2401b280b7e4d083e68	03e66dc2115741ba494702eb7736889d5efb6edc18846e55fa6bae086d462c89	0.0023089355806973
12	2018/02/12	d04c482a847f911d84ec09ec614df64f2cede07e5ac3d17341a47df1093d4cf0	2a080b9891b465f4a76b805033360694dd011f84bf93f2401b280b7e4d083e68	0.00577233895174325
13	2018/02/12	2a080b9891b465f4a76b805033360694dd011f84bf93f2401b280b7e4d083e68	32cd81c56de0f789876db52a8937817ea66c88f83806a55b55be7f7d91dcb6a6	0.023089355806973
14	2018/02/12	2a080b9891b465f4a76b805033360694dd011f84bf93f2401b280b7e4d083e68	280ce75afb82a64967732a6f8d17e05146e37919c67b9abb9fc2ac882c9a4bde	0.577233895174325
15	2018/02/12	2a080b9891b465f4a76b805033360694dd011f84bf93f2401b280b7e4d083e68	db5ac2da98480fcbd412f239492d2a0614517da22a7553e5d32b862985adf344	0.0577233895174325
16	2018/02/12	baa1beb3725a0444496386b047492c702b53791bdc44103dc197858d76f6799d	2a080b9891b465f4a76b805033360694dd011f84bf93f2401b280b7e4d083e68	0.0501942517542891
17	2018/02/12	2a080b9891b465f4a76b805033360694dd011f84bf93f2401b280b7e4d083e68	77c979a4ac765194e1afaca6066b618ca09f24805d5a8c505a29e60e804d1dd6	0.023089355806973
18	2018/02/12	2a080b9891b465f4a76b805033360694dd011f84bf93f2401b280b7e4d083e68	92ac3061c6151ae06b9ceeb7478fdd473997c0678fa6a12befab2ffea61cafce	0.000688116466498551
19	2018/02/12	f38bfd3e4cfcc5ff6ab2eb48d8e16bd146c2d7b1e0d755c1406244d60cd6f7fc	2a080b9891b465f4a76b805033360694dd011f84bf93f2401b280b7e4d083e68	0.0128274341454674
20	2018/02/12	9dcee6a5afaac47f5773099c79121b2ed1db3baf06fc4783a47257b1171433da	2a080b9891b465f4a76b805033360694dd011f84bf93f2401b280b7e4d083e68	0.0115446779034865
21	2018/02/12	2122091721a00dddbd4a06a26ae2fce7d860efed0908bdcea09ae75db20322e1	2a080b9891b465f4a76b805033360694dd011f84bf93f2401b280b7e4d083e68	0.0256548967964073
22	2018/02/12	3de0a94296ba83ca733d74dd6fa208f7f076aa1a1145ac79ba4b694e31bc7d31	2a080b9891b465f4a76b805033360694dd011f84bf93f2401b280b7e4d083e68	0.0577233895174325
23	2018/02/12	2a080b9891b465f4a76b805033360694dd011f84bf93f2401b280b7e4d083e68	ca9e2dede5f67e440849cf542a950b54be21e0390f88fe0412c7955780e8febc	0.23089355806973
24	2018/02/12	2a080b9891b465f4a76b805033360694dd011f84bf93f2401b280b7e4d083e68	621aaa54caf99b697621752ead7dbe4237957326e583d78304915a641791e63e	0.023089355806973
25	2018/02/12	3f0d8d207daca7cd38aca3f5376cdb569f7adad14ef5fb67193e7079062e48a8	2a080b9891b465f4a76b805033360694dd011f84bf93f2401b280b7e4d083e68	1.15446779034865
26	2018/02/12	7cdb7bd5be9716eb787602ffc3257afc1e800feb2b1730dfd1ffdd62b0d72b31	2a080b9891b465f4a76b805033360694dd011f84bf93f2401b280b7e4d083e68	1.15446779034865
27	2018/02/12	2a080b9891b465f4a76b805033360694dd011f84bf93f2401b280b7e4d083e68	7fc6ac366689866120d7c4478649d98b8599a9bf8fdd20b00d6f51d751513a05	0.0577233895174325
28	2018/02/12	f0e38124de73d2079bf400cd4af206f4411eb45f5553e879fb3cf5e200568ec9	2a080b9891b465f4a76b805033360694dd011f84bf93f2401b280b7e4d083e68	5.77233895174325
29	2018/02/12	1183776b693aed902758aa65366a3b5c9251f2d39102ec013dfd0841e38185f0	2a080b9891b465f4a76b805033360694dd011f84bf93f2401b280b7e4d083e68	5.77233895174325
30	2018/02/12	97db43ebdfed92626a075250113270edccb8db590991be8e111fad9a46e3fa42	2a080b9891b465f4a76b805033360694dd011f84bf93f2401b280b7e4d083e68	0.0115446779034865
31	2018/02/12	ed3d4af30cab04a04256a078b6db1859ba0fb2bf6f7e5d5022b917f5639a7325	2a080b9891b465f4a76b805033360694dd011f84bf93f2401b280b7e4d083e68	0.863540870931744
32	2018/02/12	80f9366e9ecff675370a2845febab968c57577f3cb185fea451886d9de72dabd	2a080b9891b465f4a76b805033360694dd011f84bf93f2401b280b7e4d083e68	0.0519511025167917
33	2018/02/12	2a080b9891b465f4a76b805033360694dd011f84bf93f2401b280b7e4d083e68	d6d661c60bcaf23517484037d5697229744f22282e642bc92f9221acc7557853	0.00115446779034865
34	2018/02/12	2a080b9891b465f4a76b805033360694dd011f84bf93f2401b280b7e4d083e68	8766ed1f090468b442794773f721bb054a8bbca377a968634cbe87fab0501628	0.577233895174325
35	2018/02/12	ea17b0b3e7a2b604f4936009036b23b320e15bd9b3b08c609e0cc78ed68f900a	2a080b9891b465f4a76b805033360694dd011f84bf93f2401b280b7e4d083e68	0.273130451014633
36	2018/02/12	2a080b9891b465f4a76b805033360694dd011f84bf93f2401b280b7e4d083e68	08a7aceebeda96dd75a1fdfee774ba2009462c4126edc727edcb5454b6ca3514	0.0577233895174325
37	2018/02/12	2a080b9891b465f4a76b805033360694dd011f84bf93f2401b280b7e4d083e68	30b3daf1fdeaa3270e83a70edaad5007e96713489f8cade10ddcc3d4ff77a862	1.15446779034865
38	2018/02/12	2a080b9891b465f4a76b805033360694dd011f84bf93f2401b280b7e4d083e68	fe0f09eb6645a56a3bb3a560a365bb86e44d2871626aed4cda2e7b462e0c7d1b	0.0577233895174325
39	2018/02/12	338817fa91e44b7ee4a86ad3322e02b46186bd587089e065392ed87f0d563228	2a080b9891b465f4a76b805033360694dd011f84bf93f2401b280b7e4d083e68	0.0115446779034865
40	2018/02/12	3e531a93cd7f950528a900df43ea3814f01dd4ac0f676d2e528f68e1c2716af7	2a080b9891b465f4a76b805033360694dd011f84bf93f2401b280b7e4d083e68	0.0577233895174325
41	2018/02/12	482d92355291d15a13228358cdbe1c4f53689ecbb2a3a2a884be86174b8d1e1a	2a080b9891b465f4a76b805033360694dd011f84bf93f2401b280b7e4d083e68	0.115446779034865
42	2018/02/12	2a080b9891b465f4a76b805033360694dd011f84bf93f2401b280b7e4d083e68	305fc16187a8832c4666ca9a4e176e07e3272fc068d8b5785fa87a9c83433ce1	0.577233895174325
43	2018/02/12	2a080b9891b465f4a76b805033360694dd011f84bf93f2401b280b7e4d083e68	55dc73ef36bbb413adb85dd79edb3f6f991ead4949719514c1ac48f7a58e5a3a	0.23089355806973
44	2018/02/12	2a080b9891b465f4a76b805033360694dd011f84bf93f2401b280b7e4d083e68	2aa6ab706aa0208e5b701bfce4d745470d05479e87bb93e5ca88825a21dbcf66	0.00897022370123271
45	2018/02/12	2a080b9891b465f4a76b805033360694dd011f84bf93f2401b280b7e4d083e68	3cb66528b07877aed0b898f0970f0bdacdfd11bd3ceaebef842fe3c21808f73b	0.0288616947587162
46	2018/02/12	b3ab324b61ef3d8c1e2bb32296a0f7bd4b846e94cc7a2f0bad3541412d3e65e6	2a080b9891b465f4a76b805033360694dd011f84bf93f2401b280b7e4d083e68	0.0288616947587162
47	2018/02/12	5c6669852752fac2e55796ca7a836782f3fa339faff0fe75f0ccaf3ea4601629	2a080b9891b465f4a76b805033360694dd011f84bf93f2401b280b7e4d083e68	0.115446779034865
48	2018/02/12	086117ccfda7e36dc0f0e8b6054dfc1b5729548d9e82c0324aa98d5eb1db2450	2a080b9891b465f4a76b805033360694dd011f84bf93f2401b280b7e4d083e68	0.023089355806973
49	2018/02/12	8fb8b13bf85aff86c48eaa7b7969413dd5afcccabda8f7321af643511c69dc23	2a080b9891b465f4a76b805033360694dd011f84bf93f2401b280b7e4d083e68	0.128274198927628
50	2018/02/12	91fe1cce31e35338c512bae05d49e61969e91eda2754ac222cae6c3b81b1919e	2a080b9891b465f4a76b805033360694dd011f84bf93f2401b280b7e4d083e68	0.0577233895174325
51	2018/02/12	2a080b9891b465f4a76b805033360694dd011f84bf93f2401b280b7e4d083e68	aca0197e17953ef5e21a23e802e20c24ab34adc9a355e0fc943ecf75b15b1b94	0.769696506666211
52	2018/02/12	f110830bcf98a9f5b3ce95ad8b283729f161ed5308651d85a77a018186101bca	2a080b9891b465f4a76b805033360694dd011f84bf93f2401b280b7e4d083e68	0.577233895174325
53	2018/02/12	ca9644b069a753ed1629624720a2b51b7681816547ed112a828a848e0e522438	2a080b9891b465f4a76b805033360694dd011f84bf93f2401b280b7e4d083e68	0.0339549350102544
54	2018/02/12	31fa72b92f10ab2ff575060b6bdca5c1971a1e8e8811e6161ef2b377d0cff268	2a080b9891b465f4a76b805033360694dd011f84bf93f2401b280b7e4d083e68	0.0962064509161451
55	2018/02/12	83d939a8917d2c7b16ab6af06c81d2959022fafebd1e1eb50348d99e0373466d	2a080b9891b465f4a76b805033360694dd011f84bf93f2401b280b7e4d083e68	0.115446779034865
56	2018/02/12	2a080b9891b465f4a76b805033360694dd011f84bf93f2401b280b7e4d083e68	24b835cc550c7674ec5b39215b11e84ab71697b2ea22e97fe5e2560125d3fe93	0.0577233895174325
57	2018/02/12	d8498efcc91c28855097ae55b25d79a343d9f98e1f818f85371de61518cc4ee1	2a080b9891b465f4a76b805033360694dd011f84bf93f2401b280b7e4d083e68	10.4951617304423
58	2018/02/12	3db8f231a9a72f883d97846aa0d43009a4baec258d7fb9eddd6c7714a1035cfc	2a080b9891b465f4a76b805033360694dd011f84bf93f2401b280b7e4d083e68	0.0577233895174325
59	2018/02/12	7c94d05bc4f9d746636b784d7168c5856860b10c0f7e5d70f2fda6013cb4d287	2a080b9891b465f4a76b805033360694dd011f84bf93f2401b280b7e4d083e68	0.115446779034865
60	2018/02/12	f8f3e733c5b67d84e12a59faac90c5817ec59ab7e549178b10ce66af7b959339	2a080b9891b465f4a76b805033360694dd011f84bf93f2401b280b7e4d083e68	0.17693806463878
61	2018/02/12	964d77959b413ab86b3707cd61db7da675551074fb431d52a946256b3e6c4c31	2a080b9891b465f4a76b805033360694dd011f84bf93f2401b280b7e4d083e68	0.046178711613946
62	2018/02/12	cc161ff43b16ccbf784a095046fb16cca2930125ca296ea2d5c49d056f127301	2a080b9891b465f4a76b805033360694dd011f84bf93f2401b280b7e4d083e68	0.0384822596782883
63	2018/02/12	2a080b9891b465f4a76b805033360694dd011f84bf93f2401b280b7e4d083e68	b59b386e0a033335de0cfbde2d1511369ae4171aebc297478000a2117bd0ee01	0.23089355806973
64	2018/02/12	d42d4380824822dd08a8e25257db8085134082873b4e98ef16934b819c228eea	2a080b9891b465f4a76b805033360694dd011f84bf93f2401b280b7e4d083e68	2.81852487878088
65	2018/02/12	2a080b9891b465f4a76b805033360694dd011f84bf93f2401b280b7e4d083e68	9ee62a02ff9a54b2884c8fdfbbb692ee29a56deb12875bbc315fd20dc0a75708	5.77233895174325
66	2018/02/12	2a080b9891b465f4a76b805033360694dd011f84bf93f2401b280b7e4d083e68	094613a199690ace2adf86ab679164ae4aa8982e9d85ab07e476a6ddcd741867	0.0577233895174325
67	2018/02/12	93f09270a749907e4d7d54f5579a3d04e01f7509974088e49a07d22d30a05194	2a080b9891b465f4a76b805033360694dd011f84bf93f2401b280b7e4d083e68	0.0256548967964073
68	2018/02/12	2d6a2c34c0413ca51ced15ac4f79efdce5b8f088f66c546c75c9a7b8e6b04040	2a080b9891b465f4a76b805033360694dd011f84bf93f2401b280b7e4d083e68	0.0360771184483953
69	2018/02/12	ad059d15f1069cd87f94ddf0a288fb7a6ead19aef644037f521e2c8b42285191	2a080b9891b465f4a76b805033360694dd011f84bf93f2401b280b7e4d083e68	0.577233895174325
70	2018/02/12	d4cc4a87f0a6498bb5ce31d613916709ceb54906dbe492d97862e8da27386c92	2a080b9891b465f4a76b805033360694dd011f84bf93f2401b280b7e4d083e68	0.0384822596782883
71	2018/02/12	6fd56a4b002c2222fca73eb3e2457b0e949eb6b3895310f53c6aabe7c81d130e	2a080b9891b465f4a76b805033360694dd011f84bf93f2401b280b7e4d083e68	0.000849737170578658
72	2018/02/12	339412e90a2711ae0ed34776faa211beb939c3459f8183a631a1f10a91921e53	2a080b9891b465f4a76b805033360694dd011f84bf93f2401b280b7e4d083e68	0.00577233895174325
73	2018/02/12	2a080b9891b465f4a76b805033360694dd011f84bf93f2401b280b7e4d083e68	19febf0b1f3ef215790be6e4f5b218ef226ac4af151dce61bd7d26e4d5bfba8c	0.023089355806973
74	2018/02/12	2a080b9891b465f4a76b805033360694dd011f84bf93f2401b280b7e4d083e68	dffe62513f5d2eb9fa6591f4c966dd257a7b6063f5d899ca20da3caf5a0383a5	0.023089355806973
75	2018/02/12	1e41732a38ea6fdec3a33e59e5e21e072fc266235d8bae9a9f0c22947ca892fd	2a080b9891b465f4a76b805033360694dd011f84bf93f2401b280b7e4d083e68	0.023089355806973
76	2018/02/12	2a080b9891b465f4a76b805033360694dd011f84bf93f2401b280b7e4d083e68	426e52de06cfc444084219d35f74755b9697d335689220c9b3fe59a6202eb70f	1.15446779034865
77	2018/02/12	2a080b9891b465f4a76b805033360694dd011f84bf93f2401b280b7e4d083e68	5c49cf59da14db0d853f16ae110fc33230449e129f548733e418c037cc95ec94	0.115445624578619
78	2018/02/12	2a080b9891b465f4a76b805033360694dd011f84bf93f2401b280b7e4d083e68	f4986fc03885495db3117363773646588a395af114a5379ec36e663f8a730065	0.0265070107282031
79	2018/02/12	275e831ca125cc16e9b690b92ceea34560857ad3f9a4980975808f2d5f90a073	2a080b9891b465f4a76b805033360694dd011f84bf93f2401b280b7e4d083e68	0.0577233895174325
80	2018/02/12	4b7374cd4ce51f3a04c2fa65684610794af50ce1d5d4bd1216afb70299a1b2a3	2a080b9891b465f4a76b805033360694dd011f84bf93f2401b280b7e4d083e68	0.0577233895174325
81	2018/02/12	2a080b9891b465f4a76b805033360694dd011f84bf93f2401b280b7e4d083e68	df6a48e46ffe48853996d1d170fe294766301c819d6213dc7e74902f8e39f18a	0.0577233895174325
82	2018/02/12	2a080b9891b465f4a76b805033360694dd011f84bf93f2401b280b7e4d083e68	fdf9933ca880cf503be56f30e34236c5f9fc7743817ad65e51a767a919dd6c0a	0.115446779034865
83	2018/02/12	2a080b9891b465f4a76b805033360694dd011f84bf93f2401b280b7e4d083e68	0ff2cf50d520042e9cbaf3d638c260e56afc071ac5b0d1367a233eeae58ad1e7	0.0296017382140679
84	2018/02/12	cd63b15f08902091a94c9b32fc8b0e827d2c619a116524be84e4c61b7445ee73	2a080b9891b465f4a76b805033360694dd011f84bf93f2401b280b7e4d083e68	0.0577233895174325
85	2018/02/12	10348ff922880a69fcebcc47e3d82b072d1de7140b202356c9b6d93e349daa37	2a080b9891b465f4a76b805033360694dd011f84bf93f2401b280b7e4d083e68	0.577233895174325
86	2018/02/12	d73803720fe0ae539e59ce626ac74d2f3b2f1fa703a9b3294658f548278faa28	2a080b9891b465f4a76b805033360694dd011f84bf93f2401b280b7e4d083e68	0.577233895174325
87	2018/02/12	b2b4315b1dd5763ca64f2f2ba4f0abd8636fc1467cbbaa876753b95702fe443e	2a080b9891b465f4a76b805033360694dd011f84bf93f2401b280b7e4d083e68	0.0384822596782883
88	2018/02/12	2a080b9891b465f4a76b805033360694dd011f84bf93f2401b280b7e4d083e68	4b6452c32634eb2fb63984e1c3b80009a6f17777cf63883bf6660c306cfe266c	0.046178711613946
89	2018/02/12	2a080b9891b465f4a76b805033360694dd011f84bf93f2401b280b7e4d083e68	0a626be0dfeade187230126402a1c8ebaa98dbcf8a3892ba4327abea524c4ace	0.0115446779034865
90	2018/02/12	2a080b9891b465f4a76b805033360694dd011f84bf93f2401b280b7e4d083e68	f23d4cd1af243666557a35124d43f18ca86944d51f3f6f41f7fd51578d445a47	0.0962064509161451
91	2018/02/12	2a080b9891b465f4a76b805033360694dd011f84bf93f2401b280b7e4d083e68	79c71f2e36e403f2d38ecaeb553bffc201b90008f1eda0fab56326cc1add3c97	0.0759473314309448
92	2018/02/12	cbe05e2cd9aa627a1054e9d4721c489dd733bc18fc3fc4c7ad6540031011bd77	2a080b9891b465f4a76b805033360694dd011f84bf93f2401b280b7e4d083e68	0.0126392357165387
93	2018/02/12	bf356fc93cab105312ded9639cd4e28df94a8393bc21674d8497e63f0d022e16	2a080b9891b465f4a76b805033360694dd011f84bf93f2401b280b7e4d083e68	0.23089355806973
94	2018/02/12	2a080b9891b465f4a76b805033360694dd011f84bf93f2401b280b7e4d083e68	69d11ea2e513b4506ea659c1c599f9a0c9dbe3d187abea1dfefa8dc90fa02126	0.329847940099614
95	2018/02/12	7f934c2aa6a65123ff3678b1619686dd9bb37f1c54cf3b5245852fc48f56877a	2a080b9891b465f4a76b805033360694dd011f84bf93f2401b280b7e4d083e68	0.0144308473793581
96	2018/02/12	ef0461a518d6dffc5ccb56fa8c3849022bac59a88f0f302a8dd3ccc8f8d296e4	2a080b9891b465f4a76b805033360694dd011f84bf93f2401b280b7e4d083e68	0.0577233895174325
97	2018/02/12	cfd0eb3955d513be6ad9d1d30b1c3a8ae2d86dfc6e1f97382af7ff760f223708	2a080b9891b465f4a76b805033360694dd011f84bf93f2401b280b7e4d083e68	0.0288616947587162
98	2018/02/12	2a080b9891b465f4a76b805033360694dd011f84bf93f2401b280b7e4d083e68	2110473f862528d1033d91af1069a3e4bb547844bc4c8861d49d168fc8aeba4d	0.577233895174325
99	2018/02/12	2a080b9891b465f4a76b805033360694dd011f84bf93f2401b280b7e4d083e68	491439638f439177e5f7aceecaccdc561f660ca1e9888be6f31e88eb9f562802	0.577233895174325
100	2018/02/12	74fd52c039c9b7c69114ec81682814b1a0c2f897d266369da97b3e622288bb20	2a080b9891b465f4a76b805033360694dd011f84bf93f2401b280b7e4d083e68	0.215554686573182
101	2018/02/12	2a080b9891b465f4a76b805033360694dd011f84bf93f2401b280b7e4d083e68	7abad3f786c64b7b0c739e35c3a8d5c3a77c6a6137a53a9318e3eea20ccb57f8	0.23089355806973
102	2018/02/12	310c1eb8df1274fa67442e0458759d9f31163f1e2b8e71daa47227d36b8b6587	2a080b9891b465f4a76b805033360694dd011f84bf93f2401b280b7e4d083e68	0.00711263280939676
103	2018/02/12	a1d969175cecef11c879eff4fa11d44c58c3e9338ddd85271f30c6335710d78a	2a080b9891b465f4a76b805033360694dd011f84bf93f2401b280b7e4d083e68	0.23089355806973
104	2018/02/12	9097531b1d9eccc5acfb61b95808dd921e71cbbbc3ddccc93e9724150c06072d	2a080b9891b465f4a76b805033360694dd011f84bf93f2401b280b7e4d083e68	0.577233895174325
105	2018/02/12	ca7fbb7a6db40c9885078de932c48f97158629bff310aaefaf9c0935280287dd	2a080b9891b465f4a76b805033360694dd011f84bf93f2401b280b7e4d083e68	0.0577233895174325
106	2018/02/12	2a080b9891b465f4a76b805033360694dd011f84bf93f2401b280b7e4d083e68	55056b83949e46e5f57e5fb3f37ac12c160f765cd972b6ceb8e7b69724a0b704	0.01581462726505
107	2018/02/12	af07421a3ce0fee42687d8334207a9ae023839f5773ea57ceb1ac41e78cb6d79	2a080b9891b465f4a76b805033360694dd011f84bf93f2401b280b7e4d083e68	0.104951617304423
108	2018/02/12	149ce39683a8a96d25229b906acc43d13710fb71d25493f5c5b6817b40845d1f	2a080b9891b465f4a76b805033360694dd011f84bf93f2401b280b7e4d083e68	0.144308473793581
109	2018/02/12	2a080b9891b465f4a76b805033360694dd011f84bf93f2401b280b7e4d083e68	193ad4901cdb1b32f17964ce4853914528e185fa782f0b7c25ab064f59800c17	0.0186939576973429
110	2018/02/12	2a080b9891b465f4a76b805033360694dd011f84bf93f2401b280b7e4d083e68	bb74b1b8e225872a14d572ad83155302235a4c4756ab850736f605edb0b1c693	0.0399386905953314
111	2018/02/12	2a080b9891b465f4a76b805033360694dd011f84bf93f2401b280b7e4d083e68	6bd0706f693ca7ae3923f42a7020a1cb65a742add89d76612dd290e4f8cd93b1	0.769696506666211
112	2018/02/12	2a080b9891b465f4a76b805033360694dd011f84bf93f2401b280b7e4d083e68	8a2a09975b0d131e5426d21b2d2eeda81338416bb9b6543d5b1174af889fdba6	0.144308473793581
113	2018/02/12	2a080b9891b465f4a76b805033360694dd011f84bf93f2401b280b7e4d083e68	9ebbf9cc04b98b704cc138915a5e326526e4087dea41cfa0140047b960e42499	0.0444026073211019
114	2018/02/12	2a080b9891b465f4a76b805033360694dd011f84bf93f2401b280b7e4d083e68	77136764aa4648e7da3d74336401e476a4d4d746513f1f99e0ebb4bec866578e	0.0288616947587162
115	2018/02/12	2a080b9891b465f4a76b805033360694dd011f84bf93f2401b280b7e4d083e68	721d734a63a528c01033b0c4b07cef78ffa1fe690bae5922cb7b3038177f903a	0.023089355806973
116	2018/02/12	2a080b9891b465f4a76b805033360694dd011f84bf93f2401b280b7e4d083e68	a43c57231afd2bc7080e6da9a29184f17f110d08db7334ac39048ab43b0e48fa	0.0577233895174325
117	2018/02/12	2a080b9891b465f4a76b805033360694dd011f84bf93f2401b280b7e4d083e68	474c2efdc10fd231b4126acc1abcdfcb5296c19086bbec0c02888fe14298a447	0.0444026073211019
118	2018/02/12	2a080b9891b465f4a76b805033360694dd011f84bf93f2401b280b7e4d083e68	6668a844a699b3bfb5962342e57e74c9789196722a4d9cb6dac1cca1afd872ec	0.23089355806973
119	2018/02/12	33f81d228f1543da2ab2b35a82fc5563a0f80dfa31f387d70014def3815c64c8	2a080b9891b465f4a76b805033360694dd011f84bf93f2401b280b7e4d083e68	0.115446779034865
120	2018/02/12	e4d52aa7401dc2150555c05775066c43573281fced0118f085c5b9eedeee096d	2a080b9891b465f4a76b805033360694dd011f84bf93f2401b280b7e4d083e68	0.0611152880015166
121	2018/02/12	2a080b9891b465f4a76b805033360694dd011f84bf93f2401b280b7e4d083e68	edcd99ce37e2c31b15cac2fb6ca3826f3d626cc37c5aae93feea365bdfcf05f7	0.0577233895174325
122	2018/02/12	3e9e17cee52e6705094adfe42c07c9310e4438ed37f22ef6d6a511e63588e519	2a080b9891b465f4a76b805033360694dd011f84bf93f2401b280b7e4d083e68	0.177610429284408
123	2018/02/12	2a080b9891b465f4a76b805033360694dd011f84bf93f2401b280b7e4d083e68	26f16599dae9cbad2951b7649af4e96439dae03ae1b900ebc81873eef3299b3b	0.0641370994638139
124	2018/02/12	cf5a7c362c8bec4ba25fbca40393304ffff04bed23aeafcc0e722a2af2ee8d3d	2a080b9891b465f4a76b805033360694dd011f84bf93f2401b280b7e4d083e68	0.0577233895174325
125	2018/02/12	2a080b9891b465f4a76b805033360694dd011f84bf93f2401b280b7e4d083e68	42fb116cec04346254eedb9705c3e18c94de45c2bb1cd13b98417b0ee07c19ae	0.0384822596782883
126	2018/02/12	2a080b9891b465f4a76b805033360694dd011f84bf93f2401b280b7e4d083e68	464eadbc33e3e91e9e134c2559a892b20261c7091775b7ff17673df8aca31507	0.0641370994638139
127	2018/02/12	13ade3d0a13200ee28545a187776d5b1fe0255c0551bc2a25aa1cb9758e98e95	2a080b9891b465f4a76b805033360694dd011f84bf93f2401b280b7e4d083e68	1.15446779034865
128	2018/02/12	d6d823a4b9e5f24fc31ca054a0ce48bfe522ac000a843c25b9d71939737bf489	2a080b9891b465f4a76b805033360694dd011f84bf93f2401b280b7e4d083e68	0.115446779034865
129	2018/02/12	2a080b9891b465f4a76b805033360694dd011f84bf93f2401b280b7e4d083e68	4c0a5a759ac9557104969d43449ed40b9c54519c519e6d6929dd85f40f656c02	0.0360771184483953
130	2018/02/12	07ae3b6389199000d9f5820dfebb33e03c13662879601f4c83227a2437b05605	2a080b9891b465f4a76b805033360694dd011f84bf93f2401b280b7e4d083e68	0.046178711613946
131	2018/02/12	2a080b9891b465f4a76b805033360694dd011f84bf93f2401b280b7e4d083e68	a547652cf847386afa9cd676092e4f03ca899fceeb83a60691ad5aaa1bd3171e	0.0153929038713153
132	2018/02/12	5bb83d806868379fd91febdb769a826538e4daae524bad465f6944a4cd5aca28	2a080b9891b465f4a76b805033360694dd011f84bf93f2401b280b7e4d083e68	0.0115446779034865
133	2018/02/12	93b0d3482cf87b08d6a12e8cad22f9686530e80578610689a4a3c0e6f82fef7f	2a080b9891b465f4a76b805033360694dd011f84bf93f2401b280b7e4d083e68	0.0607614626499289
134	2018/02/12	2b4df64ba916791e3d20a37d6699766223bd558cd789689c0db7ec2624131862	2a080b9891b465f4a76b805033360694dd011f84bf93f2401b280b7e4d083e68	0.0577233895174325
135	2018/02/12	2a080b9891b465f4a76b805033360694dd011f84bf93f2401b280b7e4d083e68	f6299f27bb3ee092bccd9e93939d5094e7ad1159ba543406fc54a135e58e44ca	0.0501942517542891
136	2018/02/12	2a080b9891b465f4a76b805033360694dd011f84bf93f2401b280b7e4d083e68	3500471c9741958f1bc85a32d747cb67f6bb41d37a39901917fd53063bf5cd63	0.115446779034865
137	2018/02/12	2a080b9891b465f4a76b805033360694dd011f84bf93f2401b280b7e4d083e68	af7ac76230df49206d900867aff880a7f5b704618f04712d0aeaee0a3acbbd5b	0.23089355806973
138	2018/02/12	2a080b9891b465f4a76b805033360694dd011f84bf93f2401b280b7e4d083e68	f59d563d695e1efe4fdfaf1d12670f6730f08ed29d931847db93eeef8173dc3c	0.0471211342999449
139	2018/02/12	2a080b9891b465f4a76b805033360694dd011f84bf93f2401b280b7e4d083e68	7f02280a093bbba767cf5c4646a9756178f0c9ae9f11331406391489c3f90b49	0.115446779034865
140	2018/02/12	2a080b9891b465f4a76b805033360694dd011f84bf93f2401b280b7e4d083e68	1c0d7e6454ba07bb498c7234c28414def6987fd25d25fb3c904113e923f7e2b4	0.0577233895174325
141	2018/02/12	bdb1feb804120b05207ba0e46d7a3ec1b9f2a576db93e05fd78d92fbac782653	2a080b9891b465f4a76b805033360694dd011f84bf93f2401b280b7e4d083e68	0.46178711613946
142	2018/02/12	e3573f034e974b9d3f417eba225891084e6a086df178a5c85fd6f4c894a3f9f6	2a080b9891b465f4a76b805033360694dd011f84bf93f2401b280b7e4d083e68	0.0577233895174325
143	2018/02/12	2a080b9891b465f4a76b805033360694dd011f84bf93f2401b280b7e4d083e68	4189e9991cdee928742d94339a966d3f3c6ecba283970ac7507f2f8f53ba642d	0.0461635699629981
144	2018/02/12	04f2ec84b7b3684e74169f545d97e151d4ca5d42e8153bb516739deb4ab2c419	2a080b9891b465f4a76b805033360694dd011f84bf93f2401b280b7e4d083e68	0.23089355806973
145	2018/02/12	25fde0262d51f8c04ff2ced616ac35c88ef4586200adf8c79184e98b7a09e554	2a080b9891b465f4a76b805033360694dd011f84bf93f2401b280b7e4d083e68	0.0288616947587162
146	2018/02/12	132532cdca97b21656a0c53dcf0c571bef07b7ea49131a22b3b8bab793f77afe	2a080b9891b465f4a76b805033360694dd011f84bf93f2401b280b7e4d083e68	0.23089355806973
147	2018/02/12	8687f88536007f59060265da3c1327ae4fd189616c351505db94ed8c47cd03b8	2a080b9891b465f4a76b805033360694dd011f84bf93f2401b280b7e4d083e68	0.0577233895174325
148	2018/02/12	2a080b9891b465f4a76b805033360694dd011f84bf93f2401b280b7e4d083e68	abe8a8ba672c09156dfbc29450a25912db7638105f0e38560fdca17fa522e35f	0.0577233895174325
149	2018/02/12	2a080b9891b465f4a76b805033360694dd011f84bf93f2401b280b7e4d083e68	355f84d4c71d8a7de8a218f5edb955dd7155ced1c6413c08fa197fe9457a821b	0.023089355806973
150	2018/02/12	5ac5bf087944b2664e721bdde3b764a5a75fa4fc2f10f0c7ea3d49f240948c64	2a080b9891b465f4a76b805033360694dd011f84bf93f2401b280b7e4d083e68	0.23089355806973
151	2018/02/12	6851dd029537c129e7d0bcd426fbb0a381c984d7e62746939a393d5f602b2228	2a080b9891b465f4a76b805033360694dd011f84bf93f2401b280b7e4d083e68	0.0607614626499289
152	2018/02/12	2a080b9891b465f4a76b805033360694dd011f84bf93f2401b280b7e4d083e68	6889e99163b3380156cf5b91d145017650dc4682269e4dac2c76ede771438df8	3.84822596782883
153	2018/02/12	2a080b9891b465f4a76b805033360694dd011f84bf93f2401b280b7e4d083e68	7611ef9c5be3b65bdcd6789bef658e27a134523322b52005ee472ed4667690ed	0.23089355806973
154	2018/02/12	b6dddd3fa279858b1d2feaee190a4bc5cb0cf96a1d31f5b34df1049e1f84eb8f	2a080b9891b465f4a76b805033360694dd011f84bf93f2401b280b7e4d083e68	0.23089355806973
155	2018/02/12	2a080b9891b465f4a76b805033360694dd011f84bf93f2401b280b7e4d083e68	84985ee5a6c5794d817eb4a9ab3afff9c86d9822628c1d483819a82ad2c4ed03	0.0407939148533092
156	2018/02/12	2a080b9891b465f4a76b805033360694dd011f84bf93f2401b280b7e4d083e68	d4651cdd6dac6eca3d3326957ed8f77bb8656ab5f2468b838ed5479f009b041d	1.15446779034865
157	2018/02/12	2a080b9891b465f4a76b805033360694dd011f84bf93f2401b280b7e4d083e68	68c04a4c4c290ba977b7e0bc446f589e67d209d5cc078746692affb8c742dce4	0.0577233895174325
158	2018/02/12	a526d298cc99a8ee5a676d1997a6ee02a5194305dca15a09bef9dfebe3e4978f	2a080b9891b465f4a76b805033360694dd011f84bf93f2401b280b7e4d083e68	0.115446779034865
159	2018/02/12	4993f86e3ccf0f14b4fc2f174eb6d25c939b1c74535351f037c314725152527e	2a080b9891b465f4a76b805033360694dd011f84bf93f2401b280b7e4d083e68	0.023089355806973
160	2018/02/12	662a66fc17fa35958b8a94ac16066e3eaf897ca6186f38bc0c84286395bde5e1	2a080b9891b465f4a76b805033360694dd011f84bf93f2401b280b7e4d083e68	0.0769645193565766
161	2018/02/12	2a080b9891b465f4a76b805033360694dd011f84bf93f2401b280b7e4d083e68	f6e731658b4f85cfe39f079bf2e9fccbcd572aac9ca4113c9b0b4d915223f1cb	0.115446779034865
162	2018/02/12	2a080b9891b465f4a76b805033360694dd011f84bf93f2401b280b7e4d083e68	b535fcad0d950dbbe3995b45edbca836942be566f50db4ded76bfd58c14d6457	0.014800869107034
163	2018/02/12	5bb72c742bb15ae2994c013d6bb400eba3426bf0e01b9349c95c87b894e881ac	2a080b9891b465f4a76b805033360694dd011f84bf93f2401b280b7e4d083e68	0.0962056491957208
164	2018/02/12	6146b7c9e64aa96c7f1bc1b2d01a3359d65011ff989f8a63d975de63bfecc6c8	2a080b9891b465f4a76b805033360694dd011f84bf93f2401b280b7e4d083e68	0.0577233895174325
165	2018/02/12	2a080b9891b465f4a76b805033360694dd011f84bf93f2401b280b7e4d083e68	d683893ab7380ffcbb5d3f55b60baa637b25abeaf9071972a63e42f1e2eebdce	0.577233895174325
166	2018/02/12	0be8f5449c71b72f37abfb474b5e909bf86cfa9bb8ab40db53de795e5c0f40a8	2a080b9891b465f4a76b805033360694dd011f84bf93f2401b280b7e4d083e68	0.0577233895174325
167	2018/02/12	7cca8739b0e2c8626b48eec2e54c943261b6488cad1bf49d5a436f9d965ca617	2a080b9891b465f4a76b805033360694dd011f84bf93f2401b280b7e4d083e68	0.023089355806973
168	2018/02/12	2a080b9891b465f4a76b805033360694dd011f84bf93f2401b280b7e4d083e68	66319a7768c52a5438dbdf73adb61197cf97b6bafe999dee2783aedb522acaa2	0.023089355806973
169	2018/02/12	2a080b9891b465f4a76b805033360694dd011f84bf93f2401b280b7e4d083e68	ba92f5a414841cf14b5ddc45c39da4ddf09ffb9201964473f24c3e6dd98fe69e	0.0384822596782883
170	2018/02/12	2a080b9891b465f4a76b805033360694dd011f84bf93f2401b280b7e4d083e68	045b47de0207f202fcf491e2b1056d06a3a4473c80ab3f7c28d9e684f18c6cd3	0.023089355806973
171	2018/02/12	2a080b9891b465f4a76b805033360694dd011f84bf93f2401b280b7e4d083e68	e9d955d65ac7f885048d4409b5b51e073eb9506ecfbd2334e1025e709f111b86	0.000769645193565766
172	2018/02/12	2a080b9891b465f4a76b805033360694dd011f84bf93f2401b280b7e4d083e68	4fe873af603e3be4e497176027a5fd2a9dce153d9d199697dc154a03637d12a3	0.0288616947587162
173	2018/02/12	5ee5ee2726c731216b42be08c5f7c7ee665580e1e74c18fba64a38ad40af36ba	2a080b9891b465f4a76b805033360694dd011f84bf93f2401b280b7e4d083e68	0.0412309925124518
174	2018/02/12	dbaae821ce3d2f12e514808fdc07f769d438c8b227e900edeaf406f67e39d459	2a080b9891b465f4a76b805033360694dd011f84bf93f2401b280b7e4d083e68	0.0769645193565766
175	2018/02/12	a82ab825a411d6760071fab6c54e99b987dd14543e6444b325fd5a13e6f4d2bd	2a080b9891b465f4a76b805033360694dd011f84bf93f2401b280b7e4d083e68	0.23089355806973
176	2018/02/12	2a080b9891b465f4a76b805033360694dd011f84bf93f2401b280b7e4d083e68	3c2013645df3cf3ae0281bca3b1eb83ef4a0f1d4b92440430f49b955cc5ac050	0.23089355806973
177	2018/02/12	ceada0900d4019bb4ea3e8a29c64a308324b6a5156c2c97e9d3b6f468cd9687a	2a080b9891b465f4a76b805033360694dd011f84bf93f2401b280b7e4d083e68	0.0481030250271313
178	2018/02/12	699539914b99f8ae3c5f422208b2a82d84fb465a2d90940aa9458326f28c52ca	2a080b9891b465f4a76b805033360694dd011f84bf93f2401b280b7e4d083e68	0.23089355806973
179	2018/02/12	caede4e40041a1edfe2a93fb2e137a60175f9824a53cfe2393abd3b4f68305e6	2a080b9891b465f4a76b805033360694dd011f84bf93f2401b280b7e4d083e68	0.23089355806973
180	2018/02/12	2a080b9891b465f4a76b805033360694dd011f84bf93f2401b280b7e4d083e68	fc68171a7bc64eb38747d214518ffa3d3be3471c2e7e165c5ab12fd5133c2152	0.0577233895174325
181	2018/02/12	ea5645dac762b0e9c54c78d82655ba4093609f1c31d5df1f22bda638e67eae64	2a080b9891b465f4a76b805033360694dd011f84bf93f2401b280b7e4d083e68	0.23089355806973
182	2018/02/12	2a080b9891b465f4a76b805033360694dd011f84bf93f2401b280b7e4d083e68	47fc7a1d681eb48af6a13754ae374a6a7713f71724de066c4d03525b12bbb99c	2.3089355806973
183	2018/02/12	2f7206d35940754422c4eb0177a30fd6fcf9321512706c2f789bc97966f49a45	2a080b9891b465f4a76b805033360694dd011f84bf93f2401b280b7e4d083e68	0.0577233895174325
184	2018/02/12	1aa5cfddd3fb79b0ffd11f7c6d9884a9eb29af50d8635cbe7871f66be3f9fd25	2a080b9891b465f4a76b805033360694dd011f84bf93f2401b280b7e4d083e68	0.00716524903332321
185	2018/02/12	2a080b9891b465f4a76b805033360694dd011f84bf93f2401b280b7e4d083e68	e0a17027a52e4afedcb9780032e069e6ed8a7a19ef417c9c6173ed770e420e2f	0.0288616947587162
186	2018/02/12	7d408fc1857e5fe1b1513c36b27bba87fbe8cf7e0b36754367b4469bb7284cef	2a080b9891b465f4a76b805033360694dd011f84bf93f2401b280b7e4d083e68	0.0577233895174325
187	2018/02/12	2a080b9891b465f4a76b805033360694dd011f84bf93f2401b280b7e4d083e68	b78f887588ce04da205ada4a02b4b9892464ce434f5d37d081abb8f3cbc01ea6	0.192414505299863
188	2018/02/12	2a080b9891b465f4a76b805033360694dd011f84bf93f2401b280b7e4d083e68	a25838dc2681c5abca7e930141b6ccc6fe03382d3fcfe12ab0332c221b93b84d	0.0372408964628597
189	2018/02/12	22a1639735329b159988bad03b066230d48f7f906172d56eedce27d11add654c	2a080b9891b465f4a76b805033360694dd011f84bf93f2401b280b7e4d083e68	0.577233895174325
190	2018/02/12	2a080b9891b465f4a76b805033360694dd011f84bf93f2401b280b7e4d083e68	e5b60a338086472e2bd896d51f1953d3343922d6c633bdd9aac3210ca7b2e5f8	0.0577233895174325
191	2018/02/12	2a080b9891b465f4a76b805033360694dd011f84bf93f2401b280b7e4d083e68	8dc3cb120247e4a78e2b37b2dc5a6a2019356222e51f1b58cd06388d0fc05396	0.577233895174325
192	2018/02/12	5d282454fc256adbad21046958bfa4e68b0190ea84d98891336612e59ba52e7f	2a080b9891b465f4a76b805033360694dd011f84bf93f2401b280b7e4d083e68	0.23089355806973
193	2018/02/12	2a080b9891b465f4a76b805033360694dd011f84bf93f2401b280b7e4d083e68	dc6abb50563835ad11f9799d15b9afe3029186a8b661facc10cbec9d0954345b	0.104231472584746
194	2018/02/12	2a080b9891b465f4a76b805033360694dd011f84bf93f2401b280b7e4d083e68	6b29dfd639d59dc0fef27895f54c1439414f418970ca5ffb517fbcef5a2bd2ca	0.023089355806973
195	2018/02/12	74ae284208cca7ffac25a90ce758fa1ee0dedc7df9a3625c25e18e9c43aa5047	2a080b9891b465f4a76b805033360694dd011f84bf93f2401b280b7e4d083e68	0.0329847940099614
196	2018/02/12	5e9a9860ef5031eac8a68b629448c818674cc41444cbf813ff9c9f25ce29736d	2a080b9891b465f4a76b805033360694dd011f84bf93f2401b280b7e4d083e68	0.192414505299863
197	2018/02/12	1c7bd9c8d41aa5b8f9a860559c955d1edda1a064759945d61073a6692657f5e5	2a080b9891b465f4a76b805033360694dd011f84bf93f2401b280b7e4d083e68	0.0235605671499724
198	2018/02/12	2a080b9891b465f4a76b805033360694dd011f84bf93f2401b280b7e4d083e68	ab0b6cd61dc95800cca47785f91924433a042b13027155eeb40ea6e4334ab4af	1.15446779034865
199	2018/02/12	1420357cb72ca5aa52bb910f55e7ecf129bde67abd44b7a4d30ba354c2d7b442	2a080b9891b465f4a76b805033360694dd011f84bf93f2401b280b7e4d083e68	0.0501942517542891
200	2018/02/12	5e3e787ff4f15e2edb265d837968d410b971de093b4f43225c41e326da70d649	2a080b9891b465f4a76b805033360694dd011f84bf93f2401b280b7e4d083e68	0.0577233895174325
201	2018/02/12	24f6604d70706bbc2a953aeeee570beb3b3dc1cd4246e7b51f1b7f16106e1ebc	2a080b9891b465f4a76b805033360694dd011f84bf93f2401b280b7e4d083e68	0.00577233895174325
202	2018/02/12	2a080b9891b465f4a76b805033360694dd011f84bf93f2401b280b7e4d083e68	d5df88862ca8a8046b93dd08cd102c27c2ec57ae575d97a5f03aa65befbfc91f	0.115446779034865
203	2018/02/12	d39a33757ce4510d13182eaf0e73fb3f2a1f32d5ffa1e8e1c8548a599675b572	2a080b9891b465f4a76b805033360694dd011f84bf93f2401b280b7e4d083e68	0.115446779034865
204	2018/02/12	2a080b9891b465f4a76b805033360694dd011f84bf93f2401b280b7e4d083e68	da7045aea59b0cf38f22f77155e4166ad95cd675f8ff3ba990bdcbd25324d020	0.0128274341454674
205	2018/02/12	2a080b9891b465f4a76b805033360694dd011f84bf93f2401b280b7e4d083e68	ab75f4283725fb7fb56c721dffa2414cedc53a74df3a2d5deaa688a48acd955d	0.00256548397855255
206	2018/02/12	20c36672c3187435b72e76cb9085ce6f0203ea159af63c80b2352364425bc985	2a080b9891b465f4a76b805033360694dd011f84bf93f2401b280b7e4d083e68	0.0607614626499289
207	2018/02/12	2a080b9891b465f4a76b805033360694dd011f84bf93f2401b280b7e4d083e68	4419126138200923815cc6030060ab7bd8dea9cce7eecfc88872c1f0655448f0	0.115446779034865
208	2018/02/12	2a080b9891b465f4a76b805033360694dd011f84bf93f2401b280b7e4d083e68	dc7b05944d4ad2ac0d2ad2f7adcebe3d39e3ce1f12240b1dcc931900b1907fb9	0.0296017382140679
209	2018/02/12	2a080b9891b465f4a76b805033360694dd011f84bf93f2401b280b7e4d083e68	303c276dd362f1dbc84c1de92a85306b3dc9264d728b15cbc5bd6308c31a3250	0.0577233895174325
210	2018/02/12	bff471dc1ce172570cdaa2e15c9c3383f2560b7f0e26b1567dc000b12bf62c66	2a080b9891b465f4a76b805033360694dd011f84bf93f2401b280b7e4d083e68	0.0115446779034865
211	2018/02/12	2a080b9891b465f4a76b805033360694dd011f84bf93f2401b280b7e4d083e68	4b56bd9fe9394c627f5848472a09392901f721a2cfd19ef8a78b1913f05dc711	0.0577233895174325
212	2018/02/12	2a080b9891b465f4a76b805033360694dd011f84bf93f2401b280b7e4d083e68	b5e2bae950771f4e13ee5f6c0e9b3ab0d1545c3c276187990c08a06f82b6ae11	0.0447989053297885
213	2018/02/12	030c850b4a21c978dbf8bdf8237208546cf14dbd5d5976312ab682c77ed1b791	f4774568e35644592f29067636b1dac37e8e9aff4818d1ea7d52c9a5957dd81a	10.9949313366538
214	2018/02/12	8531bf83a17121827a185f743023424c2ecb60039cb8ce88b8f1c333ed844d2b	030c850b4a21c978dbf8bdf8237208546cf14dbd5d5976312ab682c77ed1b791	10.0388503508578
215	2018/02/12	2ca49128bedcdf58a1ab706df9bdf81fd4afc23ba843fd7d208d2dd63fc7fbd5	030c850b4a21c978dbf8bdf8237208546cf14dbd5d5976312ab682c77ed1b791	10.0388503508578
216	2018/02/12	1c1458b39d2af659b38815068d2ebc59c139ee910e9755a12aac326fd96da3e5	030c850b4a21c978dbf8bdf8237208546cf14dbd5d5976312ab682c77ed1b791	10.9949313366538
217	2018/02/12	790ffc4d2fcb98c3f82b0ab9c7dc380a6ab3391bed217cf470efeab76d372842	030c850b4a21c978dbf8bdf8237208546cf14dbd5d5976312ab682c77ed1b791	1.15446779034865
218	2018/02/12	030c850b4a21c978dbf8bdf8237208546cf14dbd5d5976312ab682c77ed1b791	ee6e8b64871f927a3f30b7728904dda07501ac52d250edb18664cc2da31f89c1	0.501942517542891
219	2018/02/12	30968b8cbaeaac5b2e864cb8fd2cc2fbddfaac769554d11c5475d63b34d6d3bc	030c850b4a21c978dbf8bdf8237208546cf14dbd5d5976312ab682c77ed1b791	10.9949313366538
220	2018/02/12	d04c482a847f911d84ec09ec614df64f2cede07e5ac3d17341a47df1093d4cf0	030c850b4a21c978dbf8bdf8237208546cf14dbd5d5976312ab682c77ed1b791	10.9949313366538
221	2018/02/12	280ce75afb82a64967732a6f8d17e05146e37919c67b9abb9fc2ac882c9a4bde	030c850b4a21c978dbf8bdf8237208546cf14dbd5d5976312ab682c77ed1b791	10.0388503508578
222	2018/02/12	030c850b4a21c978dbf8bdf8237208546cf14dbd5d5976312ab682c77ed1b791	db5ac2da98480fcbd412f239492d2a0614517da22a7553e5d32b862985adf344	9.62056491957208
223	2018/02/12	829ef048955027e7b22aef54ac545846801f1defecaca2570c86fa4af6bd525b	030c850b4a21c978dbf8bdf8237208546cf14dbd5d5976312ab682c77ed1b791	10.9949313366538
224	2018/02/12	77c979a4ac765194e1afaca6066b618ca09f24805d5a8c505a29e60e804d1dd6	030c850b4a21c978dbf8bdf8237208546cf14dbd5d5976312ab682c77ed1b791	10.4951617304423
225	2018/02/12	c5cae35d006c3b9f9061a70727e9ca4173caa1762b437c43a8cf60bfe7e2acf3	030c850b4a21c978dbf8bdf8237208546cf14dbd5d5976312ab682c77ed1b791	10.9949313366538
226	2018/02/12	f38bfd3e4cfcc5ff6ab2eb48d8e16bd146c2d7b1e0d755c1406244d60cd6f7fc	030c850b4a21c978dbf8bdf8237208546cf14dbd5d5976312ab682c77ed1b791	10.0388503508578
227	2018/02/12	61cc36f8d054a8a992c44a244f486f17a2aed0437d83cbf1466d245558f26fbb	030c850b4a21c978dbf8bdf8237208546cf14dbd5d5976312ab682c77ed1b791	10.0388503508578
228	2018/02/12	2122091721a00dddbd4a06a26ae2fce7d860efed0908bdcea09ae75db20322e1	030c850b4a21c978dbf8bdf8237208546cf14dbd5d5976312ab682c77ed1b791	10.9949313366538
229	2018/02/12	3de0a94296ba83ca733d74dd6fa208f7f076aa1a1145ac79ba4b694e31bc7d31	030c850b4a21c978dbf8bdf8237208546cf14dbd5d5976312ab682c77ed1b791	10.9949313366538
230	2018/02/12	030c850b4a21c978dbf8bdf8237208546cf14dbd5d5976312ab682c77ed1b791	ca9e2dede5f67e440849cf542a950b54be21e0390f88fe0412c7955780e8febc	10.0388503508578
231	2018/02/12	2587b8b5271984219c7f8332e4b1daa6b27025586313395faaba7e714936f8fa	030c850b4a21c978dbf8bdf8237208546cf14dbd5d5976312ab682c77ed1b791	10.9949313366538
232	2018/02/12	2dc6fa06e68969fbe116f6b14660abccca22fe2ba55aead88175b517a64f6840	030c850b4a21c978dbf8bdf8237208546cf14dbd5d5976312ab682c77ed1b791	10.9949313366538
233	2018/02/12	f0e38124de73d2079bf400cd4af206f4411eb45f5553e879fb3cf5e200568ec9	030c850b4a21c978dbf8bdf8237208546cf14dbd5d5976312ab682c77ed1b791	10.9949313366538
234	2018/02/12	1183776b693aed902758aa65366a3b5c9251f2d39102ec013dfd0841e38185f0	030c850b4a21c978dbf8bdf8237208546cf14dbd5d5976312ab682c77ed1b791	10.9949313366538
235	2018/02/12	87a68ebf05c0885485aeab0283d85661acb5bf8ccee348bcc249779cf29455fb	030c850b4a21c978dbf8bdf8237208546cf14dbd5d5976312ab682c77ed1b791	10.9949313366538
236	2018/02/12	030c850b4a21c978dbf8bdf8237208546cf14dbd5d5976312ab682c77ed1b791	df582e9086b3f17df25fd6fcda977c9f7f99b1a0d7984c4593a43a0c29ee4840	1.15446779034865
237	2018/02/12	f94901d379d58867a65c095d74df8e87c1df1963dce2eb9cde93d65e76df9308	030c850b4a21c978dbf8bdf8237208546cf14dbd5d5976312ab682c77ed1b791	10.4951617304423
238	2018/02/12	ed3d4af30cab04a04256a078b6db1859ba0fb2bf6f7e5d5022b917f5639a7325	030c850b4a21c978dbf8bdf8237208546cf14dbd5d5976312ab682c77ed1b791	10.9949313366538
239	2018/02/12	030c850b4a21c978dbf8bdf8237208546cf14dbd5d5976312ab682c77ed1b791	06425fe8d2c902c5c8f7c316ba11917a21355ec2380418ab905d8e6fbd822de1	10.9949313366538
240	2018/02/12	80f9366e9ecff675370a2845febab968c57577f3cb185fea451886d9de72dabd	030c850b4a21c978dbf8bdf8237208546cf14dbd5d5976312ab682c77ed1b791	10.0388503508578
241	2018/02/12	030c850b4a21c978dbf8bdf8237208546cf14dbd5d5976312ab682c77ed1b791	d6d661c60bcaf23517484037d5697229744f22282e642bc92f9221acc7557853	10.9949313366538
242	2018/02/12	d9cd88d6179401a274347ce0ba0ff40f22e677a815ed8ac0c6e0456ce26345fe	030c850b4a21c978dbf8bdf8237208546cf14dbd5d5976312ab682c77ed1b791	10.9949313366538
243	2018/02/12	86d6a35b03d78fd770ee0a0772344e2f558d608b827b5e9ed748b4a0c819669d	030c850b4a21c978dbf8bdf8237208546cf14dbd5d5976312ab682c77ed1b791	10.9949313366538
244	2018/02/12	08a7aceebeda96dd75a1fdfee774ba2009462c4126edc727edcb5454b6ca3514	030c850b4a21c978dbf8bdf8237208546cf14dbd5d5976312ab682c77ed1b791	10.9949313366538
245	2018/02/12	338817fa91e44b7ee4a86ad3322e02b46186bd587089e065392ed87f0d563228	030c850b4a21c978dbf8bdf8237208546cf14dbd5d5976312ab682c77ed1b791	10.9949313366538
246	2018/02/12	482d92355291d15a13228358cdbe1c4f53689ecbb2a3a2a884be86174b8d1e1a	030c850b4a21c978dbf8bdf8237208546cf14dbd5d5976312ab682c77ed1b791	10.9949313366538
247	2018/02/12	305fc16187a8832c4666ca9a4e176e07e3272fc068d8b5785fa87a9c83433ce1	030c850b4a21c978dbf8bdf8237208546cf14dbd5d5976312ab682c77ed1b791	10.9949313366538
248	2018/02/12	55dc73ef36bbb413adb85dd79edb3f6f991ead4949719514c1ac48f7a58e5a3a	030c850b4a21c978dbf8bdf8237208546cf14dbd5d5976312ab682c77ed1b791	10.9949313366538
249	2018/02/12	030c850b4a21c978dbf8bdf8237208546cf14dbd5d5976312ab682c77ed1b791	a26998b036c7514da9888117afb4434483a2d4cccb906b5a6f190f4337473b61	10.9949313366538
250	2018/02/12	8ef7bc444cc18c5fc43a04f91cc5f7a220bb9f46f097ebfbdac5f57e5fd4c2bb	030c850b4a21c978dbf8bdf8237208546cf14dbd5d5976312ab682c77ed1b791	10.0388503508578
251	2018/02/12	8fb8b13bf85aff86c48eaa7b7969413dd5afcccabda8f7321af643511c69dc23	030c850b4a21c978dbf8bdf8237208546cf14dbd5d5976312ab682c77ed1b791	10.9949313366538
252	2018/02/12	334f3ddf345d6b070d2e649e001a4b6b377bec513b724b6d7e5d1693644cc2ff	030c850b4a21c978dbf8bdf8237208546cf14dbd5d5976312ab682c77ed1b791	10.9949313366538
253	2018/02/12	b90b6b2bf5ea2902b7b23969479d543077bd412e7063fc0c95a31408f920c5ac	030c850b4a21c978dbf8bdf8237208546cf14dbd5d5976312ab682c77ed1b791	10.9949313366538
254	2018/02/12	6b6994311af52cf5860f054f61e9669a0ab9c299fdd13f69532a753673a48eff	030c850b4a21c978dbf8bdf8237208546cf14dbd5d5976312ab682c77ed1b791	10.9949313366538
255	2018/02/12	91721501887636d53fba97c5fd60ee2de6ad65925f2753c5407730c6a198bbfc	030c850b4a21c978dbf8bdf8237208546cf14dbd5d5976312ab682c77ed1b791	10.9949313366538
256	2018/02/12	f110830bcf98a9f5b3ce95ad8b283729f161ed5308651d85a77a018186101bca	030c850b4a21c978dbf8bdf8237208546cf14dbd5d5976312ab682c77ed1b791	10.9949313366538
257	2018/02/12	030c850b4a21c978dbf8bdf8237208546cf14dbd5d5976312ab682c77ed1b791	786a35d07607b55ff118c09585daca2f87d1b7b4738010478851c133e47e6675	10.9949313366538
258	2018/02/12	c9aa6eee57d68214a72fb31d6d7b527e1142e90027ca7f12ddae2f261c2ce728	030c850b4a21c978dbf8bdf8237208546cf14dbd5d5976312ab682c77ed1b791	10.9949313366538
259	2018/02/12	31fa72b92f10ab2ff575060b6bdca5c1971a1e8e8811e6161ef2b377d0cff268	030c850b4a21c978dbf8bdf8237208546cf14dbd5d5976312ab682c77ed1b791	10.9949313366538
260	2018/02/12	030c850b4a21c978dbf8bdf8237208546cf14dbd5d5976312ab682c77ed1b791	704e63e1837914ebffc2c82a92a0000ccd84ed50c2b7b793b51c4649410bde0e	10.0388503508578
261	2018/02/12	a72f752963c6fe57361a88ff6c059312cde2f3cfcf87181d2a0a563ff06ab4df	030c850b4a21c978dbf8bdf8237208546cf14dbd5d5976312ab682c77ed1b791	10.0388503508578
262	2018/02/12	3db8f231a9a72f883d97846aa0d43009a4baec258d7fb9eddd6c7714a1035cfc	030c850b4a21c978dbf8bdf8237208546cf14dbd5d5976312ab682c77ed1b791	10.9949313366538
263	2018/02/12	f8f3e733c5b67d84e12a59faac90c5817ec59ab7e549178b10ce66af7b959339	030c850b4a21c978dbf8bdf8237208546cf14dbd5d5976312ab682c77ed1b791	10.9949313366538
264	2018/02/12	964d77959b413ab86b3707cd61db7da675551074fb431d52a946256b3e6c4c31	030c850b4a21c978dbf8bdf8237208546cf14dbd5d5976312ab682c77ed1b791	10.0388503508578
265	2018/02/12	030c850b4a21c978dbf8bdf8237208546cf14dbd5d5976312ab682c77ed1b791	b59b386e0a033335de0cfbde2d1511369ae4171aebc297478000a2117bd0ee01	10.9949313366538
266	2018/02/12	873e9c1c10772a5a7c48f2b5daaf062d81168cd5ad36dcdc508b8b16eedc53c5	030c850b4a21c978dbf8bdf8237208546cf14dbd5d5976312ab682c77ed1b791	10.9949313366538
267	2018/02/12	030c850b4a21c978dbf8bdf8237208546cf14dbd5d5976312ab682c77ed1b791	afcd0bf16f69e28ff1cbbc7c2e4c2f29a7f7b96749e12c49d8a4ec7f467bfa62	10.9949313366538
268	2018/02/12	030c850b4a21c978dbf8bdf8237208546cf14dbd5d5976312ab682c77ed1b791	9ee62a02ff9a54b2884c8fdfbbb692ee29a56deb12875bbc315fd20dc0a75708	10.9949313366538
269	2018/02/12	1feb2e7aeaca76f9b41d13949e39989682a70bddd356e7caaad1de37d63c3275	030c850b4a21c978dbf8bdf8237208546cf14dbd5d5976312ab682c77ed1b791	10.9949313366538
270	2018/02/12	af32a7edcfde7fe0e44c1dadfae365d9d494fa351e2b74bbd2370c82cd0a9f70	030c850b4a21c978dbf8bdf8237208546cf14dbd5d5976312ab682c77ed1b791	10.9949313366538
271	2018/02/12	6e3fc17e689f5e7c2740b7987da787fc80e1434be32fe22a64f8c8da64c83bcd	030c850b4a21c978dbf8bdf8237208546cf14dbd5d5976312ab682c77ed1b791	10.9949313366538
272	2018/02/12	833b0aaffb1dda86204b8a53b4b2a904d51a3643306f5d30d06dd82d20c9a582	030c850b4a21c978dbf8bdf8237208546cf14dbd5d5976312ab682c77ed1b791	10.9949313366538
273	2018/02/12	126baef75843a724feed9c3c10ce97217779e3b6ad327c893ab698983ae0a60d	030c850b4a21c978dbf8bdf8237208546cf14dbd5d5976312ab682c77ed1b791	10.9949313366538
274	2018/02/12	f80524bbc2bd56086cbf05d70b7f99f104dcf70bf31df08fe00beedf7becb57b	030c850b4a21c978dbf8bdf8237208546cf14dbd5d5976312ab682c77ed1b791	10.9949313366538
275	2018/02/12	66d41df54c15e4ddf46544493fe9dd7bb916e04297936d70ddea06e403dd0c21	030c850b4a21c978dbf8bdf8237208546cf14dbd5d5976312ab682c77ed1b791	10.9949313366538
276	2018/02/12	ee9c0b08288b2cf5ac879eb9f1f07b1655f380551b2e33438142760171c70255	030c850b4a21c978dbf8bdf8237208546cf14dbd5d5976312ab682c77ed1b791	10.0388503508578
277	2018/02/12	19febf0b1f3ef215790be6e4f5b218ef226ac4af151dce61bd7d26e4d5bfba8c	030c850b4a21c978dbf8bdf8237208546cf14dbd5d5976312ab682c77ed1b791	10.0388503508578
278	2018/02/12	030c850b4a21c978dbf8bdf8237208546cf14dbd5d5976312ab682c77ed1b791	0db6a957c013d1918d4808c13365c2125e848b65071f6068afb3a17bd8d63f18	10.9949313366538
279	2018/02/12	7970bd7d3a063a7b2e1b8a09b1132c73a80d762723ceb36fea8f102c62b85524	030c850b4a21c978dbf8bdf8237208546cf14dbd5d5976312ab682c77ed1b791	10.9949313366538
280	2018/02/12	4572e88705add29826c7124a42c588d4bc30630b692e2be6437e5a80fd6a4bb0	030c850b4a21c978dbf8bdf8237208546cf14dbd5d5976312ab682c77ed1b791	10.9949313366538
281	2018/02/12	f52e5b26ca3c43fc8b1c4755d9dddfa28b574b72f8eed614f373ea88521a33d4	030c850b4a21c978dbf8bdf8237208546cf14dbd5d5976312ab682c77ed1b791	10.9949313366538
282	2018/02/12	275e831ca125cc16e9b690b92ceea34560857ad3f9a4980975808f2d5f90a073	030c850b4a21c978dbf8bdf8237208546cf14dbd5d5976312ab682c77ed1b791	10.0388503508578
283	2018/02/12	850261df53bc7f0c86fe9c144d29f0f35cd127080e88ff72a6caa620e57cd5e9	030c850b4a21c978dbf8bdf8237208546cf14dbd5d5976312ab682c77ed1b791	10.9949313366538
284	2018/02/12	fa766cfc0231427babff52496c8c2e12bce15a884bd537c49f6042336adb76ef	030c850b4a21c978dbf8bdf8237208546cf14dbd5d5976312ab682c77ed1b791	10.9949313366538
285	2018/02/12	203760ba4585849bddd8ab446e246537740ffa437b49ac9c929ccef276dd8ed4	030c850b4a21c978dbf8bdf8237208546cf14dbd5d5976312ab682c77ed1b791	10.9949313366538
286	2018/02/12	4b7374cd4ce51f3a04c2fa65684610794af50ce1d5d4bd1216afb70299a1b2a3	030c850b4a21c978dbf8bdf8237208546cf14dbd5d5976312ab682c77ed1b791	10.9949313366538
287	2018/02/12	030c850b4a21c978dbf8bdf8237208546cf14dbd5d5976312ab682c77ed1b791	df6a48e46ffe48853996d1d170fe294766301c819d6213dc7e74902f8e39f18a	10.9949313366538
288	2018/02/12	e01d68d52721769b18a1be8fec302055863801644c11de4ff15d6cdfeb4f154a	030c850b4a21c978dbf8bdf8237208546cf14dbd5d5976312ab682c77ed1b791	10.9949313366538
289	2018/02/12	030c850b4a21c978dbf8bdf8237208546cf14dbd5d5976312ab682c77ed1b791	c44095a685677b87f4d72da8d2fd0ec5d5b2788cdb0bb75a4e92f025e0c5dc16	10.9949313366538
290	2018/02/12	030c850b4a21c978dbf8bdf8237208546cf14dbd5d5976312ab682c77ed1b791	ee0b8bed4573e39e60fa84673f6f079c6fa129d69f55b49b2cdd2c3b6bafb670	10.9949313366538
291	2018/02/12	a3b663bf107883b0de13ebbc0041e422befeef1dc18c2eb28503f1df731f2eb6	030c850b4a21c978dbf8bdf8237208546cf14dbd5d5976312ab682c77ed1b791	10.9949313366538
292	2018/02/12	030c850b4a21c978dbf8bdf8237208546cf14dbd5d5976312ab682c77ed1b791	d523a82d2cf66c73fc69bc43f706f577f5edc6a2dafe4f955cd5c24a5be22048	10.9949313366538
293	2018/02/12	bbccd0bcde985f1506523a6afbbf56c816ad4f80df4709c4a63500636051df9b	030c850b4a21c978dbf8bdf8237208546cf14dbd5d5976312ab682c77ed1b791	10.9949313366538
294	2018/02/12	53cec4d921c09ef8d6a747c523f822df786723c712fec7164f3ac227c4fd7af3	030c850b4a21c978dbf8bdf8237208546cf14dbd5d5976312ab682c77ed1b791	10.9949313366538
295	2018/02/12	e40dfa3fd8e1ce55814b1d8a22f7cfb33ce1f85018f9f0db923fa2028cb65daa	030c850b4a21c978dbf8bdf8237208546cf14dbd5d5976312ab682c77ed1b791	10.9949313366538
296	2018/02/12	6e4319481f4a0c9273b55edcd91d03def761a597161941e9c2d556e9e18c0393	030c850b4a21c978dbf8bdf8237208546cf14dbd5d5976312ab682c77ed1b791	10.9949313366538
297	2018/02/12	cd63b15f08902091a94c9b32fc8b0e827d2c619a116524be84e4c61b7445ee73	030c850b4a21c978dbf8bdf8237208546cf14dbd5d5976312ab682c77ed1b791	10.9949313366538
298	2018/02/12	030c850b4a21c978dbf8bdf8237208546cf14dbd5d5976312ab682c77ed1b791	10d8b9f7feed8263d901a8cd5519eee360bd30a197da9fb5b90ec7f33383d81f	10.9949313366538
299	2018/02/12	030c850b4a21c978dbf8bdf8237208546cf14dbd5d5976312ab682c77ed1b791	2502127390f60a303bf6456b1aacd19e7cfd6139d1a2eac35189db89891abaf2	10.9949313366538
300	2018/02/12	030c850b4a21c978dbf8bdf8237208546cf14dbd5d5976312ab682c77ed1b791	4b6452c32634eb2fb63984e1c3b80009a6f17777cf63883bf6660c306cfe266c	10.9949313366538
301	2018/02/12	030c850b4a21c978dbf8bdf8237208546cf14dbd5d5976312ab682c77ed1b791	f23d4cd1af243666557a35124d43f18ca86944d51f3f6f41f7fd51578d445a47	10.0388503508578
302	2018/02/12	030c850b4a21c978dbf8bdf8237208546cf14dbd5d5976312ab682c77ed1b791	2ed2ef14666c6f392b04dc3b952f8a6d5c8c22ef47786c582b75fda91675cd50	10.9949313366538
303	2018/02/12	0541a978fa7c7a5e98891912afda2674639a9cdc89c91839095fe145b6f2939b	030c850b4a21c978dbf8bdf8237208546cf14dbd5d5976312ab682c77ed1b791	10.0388503508578
304	2018/02/12	7f934c2aa6a65123ff3678b1619686dd9bb37f1c54cf3b5245852fc48f56877a	030c850b4a21c978dbf8bdf8237208546cf14dbd5d5976312ab682c77ed1b791	10.9949313366538
305	2018/02/12	d6d177c44f02e98ae9fbbbb59d2109d20b4b79d2672a36d2e4ae1cd505a843dc	030c850b4a21c978dbf8bdf8237208546cf14dbd5d5976312ab682c77ed1b791	10.9949313366538
306	2018/02/12	6e549b4492cc3df2e2e5ed38ce5fc8678a60c15f10a918e9c9432555bb474a52	030c850b4a21c978dbf8bdf8237208546cf14dbd5d5976312ab682c77ed1b791	10.9949313366538
307	2018/02/12	98c3abaf6088795af5a3afd32fb0635e5e2cb85dd855446ca18e0b364dc70ebe	030c850b4a21c978dbf8bdf8237208546cf14dbd5d5976312ab682c77ed1b791	10.0388503508578
308	2018/02/12	030c850b4a21c978dbf8bdf8237208546cf14dbd5d5976312ab682c77ed1b791	491439638f439177e5f7aceecaccdc561f660ca1e9888be6f31e88eb9f562802	10.0388503508578
309	2018/02/12	310c1eb8df1274fa67442e0458759d9f31163f1e2b8e71daa47227d36b8b6587	030c850b4a21c978dbf8bdf8237208546cf14dbd5d5976312ab682c77ed1b791	10.0388503508578
310	2018/02/12	a1d969175cecef11c879eff4fa11d44c58c3e9338ddd85271f30c6335710d78a	030c850b4a21c978dbf8bdf8237208546cf14dbd5d5976312ab682c77ed1b791	10.9949313366538
311	2018/02/12	e3330b8dd03cbc59377cab22c172ce50df60e40e69f121bbd9435080e3307de0	030c850b4a21c978dbf8bdf8237208546cf14dbd5d5976312ab682c77ed1b791	10.9949313366538
312	2018/02/12	44600b0ae419823c701abe16d0e238142779ee3ab592770c8d3901c5f9b82deb	030c850b4a21c978dbf8bdf8237208546cf14dbd5d5976312ab682c77ed1b791	10.9949313366538
313	2018/02/12	030c850b4a21c978dbf8bdf8237208546cf14dbd5d5976312ab682c77ed1b791	eea0af66f72703acb629a64bcf9f281b9b431fd098afe403ffdc67b230325c61	10.9949313366538
314	2018/02/12	030c850b4a21c978dbf8bdf8237208546cf14dbd5d5976312ab682c77ed1b791	42efaca47e362028bcfc273f101e20ae380fa4ddd541c66a398c82280123e296	10.9949313366538
315	2018/02/12	030c850b4a21c978dbf8bdf8237208546cf14dbd5d5976312ab682c77ed1b791	caa00285ff83fb08e2253641eb90d136c0c0879ede0f7e9fdf5d0a9df9e7fef0	10.9949313366538
316	2018/02/12	9fd774b6a5e1048e97c0d3606983086f3f0afcb55bf8890a4d9758b0c661c30b	030c850b4a21c978dbf8bdf8237208546cf14dbd5d5976312ab682c77ed1b791	10.9949313366538
317	2018/02/12	030c850b4a21c978dbf8bdf8237208546cf14dbd5d5976312ab682c77ed1b791	44dd303fff8de89b8860b17e259cdbb26794eeaa128058f8f1210d72b9c6fe3a	10.9949313366538
318	2018/02/12	030c850b4a21c978dbf8bdf8237208546cf14dbd5d5976312ab682c77ed1b791	52389515b912d05e0da922b9269766468643e5cef465572c15dc7e04a6e5b820	10.9949313366538
319	2018/02/12	370c7c0dde921b60f0f12726d8c8ee6f92809ef2189900b0eb9bce340ce45a2a	030c850b4a21c978dbf8bdf8237208546cf14dbd5d5976312ab682c77ed1b791	10.9949313366538
320	2018/02/12	030c850b4a21c978dbf8bdf8237208546cf14dbd5d5976312ab682c77ed1b791	55056b83949e46e5f57e5fb3f37ac12c160f765cd972b6ceb8e7b69724a0b704	10.9949313366538
321	2018/02/12	030c850b4a21c978dbf8bdf8237208546cf14dbd5d5976312ab682c77ed1b791	f3cb1af1666d7199536f9b4edaacffc55f34682cd1f6c22dd302d20d592bf746	10.9949313366538
322	2018/02/12	030c850b4a21c978dbf8bdf8237208546cf14dbd5d5976312ab682c77ed1b791	2c442dfe501bc7c40c8f562c8db9184db9364e22cbb855d9a9c12275f3f6045c	10.9949313366538
323	2018/02/12	7e734a31a13e708289d5559e828a275c0239c6aa29521255d1e6e05acb73d1df	030c850b4a21c978dbf8bdf8237208546cf14dbd5d5976312ab682c77ed1b791	10.9949313366538
324	2018/02/12	030c850b4a21c978dbf8bdf8237208546cf14dbd5d5976312ab682c77ed1b791	af5514c16942e80e81100e47091a337490397ff20cb3e0c1b74606f3b8debd5f	10.9949313366538
325	2018/02/12	af07421a3ce0fee42687d8334207a9ae023839f5773ea57ceb1ac41e78cb6d79	030c850b4a21c978dbf8bdf8237208546cf14dbd5d5976312ab682c77ed1b791	10.9949313366538
326	2018/02/12	030c850b4a21c978dbf8bdf8237208546cf14dbd5d5976312ab682c77ed1b791	4ce5f9f697079349d5bb7f764ec3eaf111ee7a7eb03cfe2eb3d53c1dbc58dede	10.9949313366538
327	2018/02/12	a5975a05171371ebe14cb1b271bdc2d6bb30029611d6c7d7cb9a91f879b0a45b	030c850b4a21c978dbf8bdf8237208546cf14dbd5d5976312ab682c77ed1b791	10.9949313366538
328	2018/02/12	dc0304d9352e9eb5640c13211b06faa5d75ce53c413dc9f17f9c1845bfff8548	030c850b4a21c978dbf8bdf8237208546cf14dbd5d5976312ab682c77ed1b791	10.9949313366538
329	2018/02/12	002ac400f3f236aca2f9b9d2d47bb96dbd5a9bec2ccb6403aba967e5a69b03c1	030c850b4a21c978dbf8bdf8237208546cf14dbd5d5976312ab682c77ed1b791	10.9949313366538
330	2018/02/12	3e9e17cee52e6705094adfe42c07c9310e4438ed37f22ef6d6a511e63588e519	030c850b4a21c978dbf8bdf8237208546cf14dbd5d5976312ab682c77ed1b791	10.0388503508578
331	2018/02/12	030c850b4a21c978dbf8bdf8237208546cf14dbd5d5976312ab682c77ed1b791	26f16599dae9cbad2951b7649af4e96439dae03ae1b900ebc81873eef3299b3b	10.4951617304423
332	2018/02/12	84e17f70f286d99f8e0546d0b3c588781fe900dd8f45756ded5efd02c27ae058	030c850b4a21c978dbf8bdf8237208546cf14dbd5d5976312ab682c77ed1b791	10.9949313366538
333	2018/02/12	5bb83d806868379fd91febdb769a826538e4daae524bad465f6944a4cd5aca28	030c850b4a21c978dbf8bdf8237208546cf14dbd5d5976312ab682c77ed1b791	10.0388503508578
334	2018/02/12	e50fc8f1d69bcda628a9cbc1405eaf865e10ce95d41e26784e8003975b4c1564	030c850b4a21c978dbf8bdf8237208546cf14dbd5d5976312ab682c77ed1b791	10.9949313366538
335	2018/02/12	030c850b4a21c978dbf8bdf8237208546cf14dbd5d5976312ab682c77ed1b791	f18cabcf95cad99dd53f86972c97cd69a8cb20f1959832b1d5795dfc06ab45e2	10.9949313366538
336	2018/02/12	b9b44f13d56e559139ccab4bd6a7008ca3830403efec6d2fb9e770ab342429c4	030c850b4a21c978dbf8bdf8237208546cf14dbd5d5976312ab682c77ed1b791	10.9949313366538
337	2018/02/12	a1dcd25ccb1a966106b3a56326281878fedad1a25994865e79483cacdbd33ee5	030c850b4a21c978dbf8bdf8237208546cf14dbd5d5976312ab682c77ed1b791	10.9949313366538
338	2018/02/12	f6e731658b4f85cfe39f079bf2e9fccbcd572aac9ca4113c9b0b4d915223f1cb	030c850b4a21c978dbf8bdf8237208546cf14dbd5d5976312ab682c77ed1b791	10.9949313366538
339	2018/02/12	5ec5b5373a35c6fa8eae732365006cf94b5e6191515827b7890823823323d79e	030c850b4a21c978dbf8bdf8237208546cf14dbd5d5976312ab682c77ed1b791	10.9949313366538
340	2018/02/12	4606c3badb44b61c5cb1c0805ae1703a3398103de890528eedb1738498636d0a	030c850b4a21c978dbf8bdf8237208546cf14dbd5d5976312ab682c77ed1b791	10.9949313366538
341	2018/02/12	80380c13c0cc87c64a482a8d7ead69f165f2ebeec8979c6ebe9746680eb210ac	030c850b4a21c978dbf8bdf8237208546cf14dbd5d5976312ab682c77ed1b791	10.9949313366538
342	2018/02/12	f4774568e35644592f29067636b1dac37e8e9aff4818d1ea7d52c9a5957dd81a	02bb28f3ad9d4f238df6fef9a657e4075c62d915109725035c4f616e539d4991	0.115446779034865
343	2018/02/12	1c1458b39d2af659b38815068d2ebc59c139ee910e9755a12aac326fd96da3e5	f4774568e35644592f29067636b1dac37e8e9aff4818d1ea7d52c9a5957dd81a	5.77233895174325
344	2018/02/12	790ffc4d2fcb98c3f82b0ab9c7dc380a6ab3391bed217cf470efeab76d372842	f4774568e35644592f29067636b1dac37e8e9aff4818d1ea7d52c9a5957dd81a	0.115446779034865
345	2018/02/12	f4774568e35644592f29067636b1dac37e8e9aff4818d1ea7d52c9a5957dd81a	94df11cb4cc827cbe0790cae28a2959f454f4bfb7b7cba2b47379f539007e63c	0.23089355806973
346	2018/02/12	f4774568e35644592f29067636b1dac37e8e9aff4818d1ea7d52c9a5957dd81a	ee6e8b64871f927a3f30b7728904dda07501ac52d250edb18664cc2da31f89c1	0.115446779034865
347	2018/02/12	d04c482a847f911d84ec09ec614df64f2cede07e5ac3d17341a47df1093d4cf0	f4774568e35644592f29067636b1dac37e8e9aff4818d1ea7d52c9a5957dd81a	0.115446779034865
348	2018/02/12	280ce75afb82a64967732a6f8d17e05146e37919c67b9abb9fc2ac882c9a4bde	f4774568e35644592f29067636b1dac37e8e9aff4818d1ea7d52c9a5957dd81a	0.115446779034865
349	2018/02/12	f4774568e35644592f29067636b1dac37e8e9aff4818d1ea7d52c9a5957dd81a	db5ac2da98480fcbd412f239492d2a0614517da22a7553e5d32b862985adf344	0.115446779034865
350	2018/02/12	7eac3580261b5a8fe679ee491c53dc4940e8cb7630e12cf6b70e6a2f7c01a792	f4774568e35644592f29067636b1dac37e8e9aff4818d1ea7d52c9a5957dd81a	0.23089355806973
351	2018/02/12	61cc36f8d054a8a992c44a244f486f17a2aed0437d83cbf1466d245558f26fbb	f4774568e35644592f29067636b1dac37e8e9aff4818d1ea7d52c9a5957dd81a	0.23089355806973
352	2018/02/12	f4774568e35644592f29067636b1dac37e8e9aff4818d1ea7d52c9a5957dd81a	ca9e2dede5f67e440849cf542a950b54be21e0390f88fe0412c7955780e8febc	0.115446779034865
353	2018/02/12	621aaa54caf99b697621752ead7dbe4237957326e583d78304915a641791e63e	f4774568e35644592f29067636b1dac37e8e9aff4818d1ea7d52c9a5957dd81a	0.115446779034865
354	2018/02/12	2587b8b5271984219c7f8332e4b1daa6b27025586313395faaba7e714936f8fa	f4774568e35644592f29067636b1dac37e8e9aff4818d1ea7d52c9a5957dd81a	0.23089355806973
355	2018/02/12	7fc6ac366689866120d7c4478649d98b8599a9bf8fdd20b00d6f51d751513a05	f4774568e35644592f29067636b1dac37e8e9aff4818d1ea7d52c9a5957dd81a	0.23089355806973
356	2018/02/12	f0e38124de73d2079bf400cd4af206f4411eb45f5553e879fb3cf5e200568ec9	f4774568e35644592f29067636b1dac37e8e9aff4818d1ea7d52c9a5957dd81a	1.15446779034865
357	2018/02/12	87a68ebf05c0885485aeab0283d85661acb5bf8ccee348bcc249779cf29455fb	f4774568e35644592f29067636b1dac37e8e9aff4818d1ea7d52c9a5957dd81a	0.115446779034865
358	2018/02/12	6aa3b4aab81cf6cae6afff539309273b6d6398ca236dbe54824dd16cf46c8c67	f4774568e35644592f29067636b1dac37e8e9aff4818d1ea7d52c9a5957dd81a	0.115446779034865
359	2018/02/12	f4774568e35644592f29067636b1dac37e8e9aff4818d1ea7d52c9a5957dd81a	df582e9086b3f17df25fd6fcda977c9f7f99b1a0d7984c4593a43a0c29ee4840	0.115446779034865
360	2018/02/12	f94901d379d58867a65c095d74df8e87c1df1963dce2eb9cde93d65e76df9308	f4774568e35644592f29067636b1dac37e8e9aff4818d1ea7d52c9a5957dd81a	0.115446779034865
361	2018/02/12	97db43ebdfed92626a075250113270edccb8db590991be8e111fad9a46e3fa42	f4774568e35644592f29067636b1dac37e8e9aff4818d1ea7d52c9a5957dd81a	0.115446779034865
362	2018/02/12	83e0a5e40acb95ec7f2894a59da46c34fa8d68179292a6764e448d5483a55e39	f4774568e35644592f29067636b1dac37e8e9aff4818d1ea7d52c9a5957dd81a	0.23089355806973
363	2018/02/12	80f9366e9ecff675370a2845febab968c57577f3cb185fea451886d9de72dabd	f4774568e35644592f29067636b1dac37e8e9aff4818d1ea7d52c9a5957dd81a	0.115446779034865
364	2018/02/12	f4774568e35644592f29067636b1dac37e8e9aff4818d1ea7d52c9a5957dd81a	8766ed1f090468b442794773f721bb054a8bbca377a968634cbe87fab0501628	0.23089355806973
365	2018/02/12	ea17b0b3e7a2b604f4936009036b23b320e15bd9b3b08c609e0cc78ed68f900a	f4774568e35644592f29067636b1dac37e8e9aff4818d1ea7d52c9a5957dd81a	0.23089355806973
366	2018/02/12	338817fa91e44b7ee4a86ad3322e02b46186bd587089e065392ed87f0d563228	f4774568e35644592f29067636b1dac37e8e9aff4818d1ea7d52c9a5957dd81a	0.23089355806973
367	2018/02/12	c66de4f549c05e99686bfe13cbb1d26db5beac0a09ca152abd65789b6fa41038	f4774568e35644592f29067636b1dac37e8e9aff4818d1ea7d52c9a5957dd81a	0.23089355806973
368	2018/02/12	482d92355291d15a13228358cdbe1c4f53689ecbb2a3a2a884be86174b8d1e1a	f4774568e35644592f29067636b1dac37e8e9aff4818d1ea7d52c9a5957dd81a	0.23089355806973
369	2018/02/12	b3ab324b61ef3d8c1e2bb32296a0f7bd4b846e94cc7a2f0bad3541412d3e65e6	f4774568e35644592f29067636b1dac37e8e9aff4818d1ea7d52c9a5957dd81a	0.23089355806973
370	2018/02/12	b90b6b2bf5ea2902b7b23969479d543077bd412e7063fc0c95a31408f920c5ac	f4774568e35644592f29067636b1dac37e8e9aff4818d1ea7d52c9a5957dd81a	0.115446779034865
371	2018/02/12	6b6994311af52cf5860f054f61e9669a0ab9c299fdd13f69532a753673a48eff	f4774568e35644592f29067636b1dac37e8e9aff4818d1ea7d52c9a5957dd81a	0.23089355806973
372	2018/02/12	91721501887636d53fba97c5fd60ee2de6ad65925f2753c5407730c6a198bbfc	f4774568e35644592f29067636b1dac37e8e9aff4818d1ea7d52c9a5957dd81a	0.23089355806973
373	2018/02/12	5487137feec2c5a00e6e1988f798c03790970106949211fc3b6e3fa5d8ec010c	f4774568e35644592f29067636b1dac37e8e9aff4818d1ea7d52c9a5957dd81a	0.23089355806973
374	2018/02/12	c9aa6eee57d68214a72fb31d6d7b527e1142e90027ca7f12ddae2f261c2ce728	f4774568e35644592f29067636b1dac37e8e9aff4818d1ea7d52c9a5957dd81a	0.23089355806973
375	2018/02/12	31fa72b92f10ab2ff575060b6bdca5c1971a1e8e8811e6161ef2b377d0cff268	f4774568e35644592f29067636b1dac37e8e9aff4818d1ea7d52c9a5957dd81a	0.23089355806973
376	2018/02/12	a72f752963c6fe57361a88ff6c059312cde2f3cfcf87181d2a0a563ff06ab4df	f4774568e35644592f29067636b1dac37e8e9aff4818d1ea7d52c9a5957dd81a	0.23089355806973
377	2018/02/12	f8f3e733c5b67d84e12a59faac90c5817ec59ab7e549178b10ce66af7b959339	f4774568e35644592f29067636b1dac37e8e9aff4818d1ea7d52c9a5957dd81a	0.23089355806973
378	2018/02/12	964d77959b413ab86b3707cd61db7da675551074fb431d52a946256b3e6c4c31	f4774568e35644592f29067636b1dac37e8e9aff4818d1ea7d52c9a5957dd81a	0.23089355806973
379	2018/02/12	54380c5e1cf6d51d45c468ee0de12896a11658886dfcd499a37e58eda9e4f14b	f4774568e35644592f29067636b1dac37e8e9aff4818d1ea7d52c9a5957dd81a	0.384835424630371
380	2018/02/12	afcd0bf16f69e28ff1cbbc7c2e4c2f29a7f7b96749e12c49d8a4ec7f467bfa62	f4774568e35644592f29067636b1dac37e8e9aff4818d1ea7d52c9a5957dd81a	0.23089355806973
381	2018/02/12	f4774568e35644592f29067636b1dac37e8e9aff4818d1ea7d52c9a5957dd81a	9ee62a02ff9a54b2884c8fdfbbb692ee29a56deb12875bbc315fd20dc0a75708	0.23089355806973
382	2018/02/12	1feb2e7aeaca76f9b41d13949e39989682a70bddd356e7caaad1de37d63c3275	f4774568e35644592f29067636b1dac37e8e9aff4818d1ea7d52c9a5957dd81a	0.23089355806973
383	2018/02/12	6fd56a4b002c2222fca73eb3e2457b0e949eb6b3895310f53c6aabe7c81d130e	f4774568e35644592f29067636b1dac37e8e9aff4818d1ea7d52c9a5957dd81a	0.115446779034865
384	2018/02/12	c2d5a405e5b9ed77f51da27b22a4ae437b16bfc5cebb9455b3fd0351ea427562	f4774568e35644592f29067636b1dac37e8e9aff4818d1ea7d52c9a5957dd81a	0.23089355806973
385	2018/02/12	19febf0b1f3ef215790be6e4f5b218ef226ac4af151dce61bd7d26e4d5bfba8c	f4774568e35644592f29067636b1dac37e8e9aff4818d1ea7d52c9a5957dd81a	0.115446779034865
386	2018/02/12	426e52de06cfc444084219d35f74755b9697d335689220c9b3fe59a6202eb70f	f4774568e35644592f29067636b1dac37e8e9aff4818d1ea7d52c9a5957dd81a	0.23089355806973
387	2018/02/12	7970bd7d3a063a7b2e1b8a09b1132c73a80d762723ceb36fea8f102c62b85524	f4774568e35644592f29067636b1dac37e8e9aff4818d1ea7d52c9a5957dd81a	0.23089355806973
388	2018/02/12	0d6d71f8136bbb68c034d1dd184ee776335e15153dda5d1c2b86d836c57091a4	f4774568e35644592f29067636b1dac37e8e9aff4818d1ea7d52c9a5957dd81a	0.23089355806973
389	2018/02/12	275e831ca125cc16e9b690b92ceea34560857ad3f9a4980975808f2d5f90a073	f4774568e35644592f29067636b1dac37e8e9aff4818d1ea7d52c9a5957dd81a	0.23089355806973
390	2018/02/12	203760ba4585849bddd8ab446e246537740ffa437b49ac9c929ccef276dd8ed4	f4774568e35644592f29067636b1dac37e8e9aff4818d1ea7d52c9a5957dd81a	0.23089355806973
391	2018/02/12	f4774568e35644592f29067636b1dac37e8e9aff4818d1ea7d52c9a5957dd81a	df6a48e46ffe48853996d1d170fe294766301c819d6213dc7e74902f8e39f18a	0.23089355806973
392	2018/02/12	b2b4315b1dd5763ca64f2f2ba4f0abd8636fc1467cbbaa876753b95702fe443e	f4774568e35644592f29067636b1dac37e8e9aff4818d1ea7d52c9a5957dd81a	0.23089355806973
393	2018/02/12	f343bc7177dd5f724d09d69af388752a201a71f1f50419e6f42e7f4718c60c31	f4774568e35644592f29067636b1dac37e8e9aff4818d1ea7d52c9a5957dd81a	0.23089355806973
394	2018/02/12	f4774568e35644592f29067636b1dac37e8e9aff4818d1ea7d52c9a5957dd81a	4b6452c32634eb2fb63984e1c3b80009a6f17777cf63883bf6660c306cfe266c	0.23089355806973
395	2018/02/12	f4774568e35644592f29067636b1dac37e8e9aff4818d1ea7d52c9a5957dd81a	f23d4cd1af243666557a35124d43f18ca86944d51f3f6f41f7fd51578d445a47	0.23089355806973
396	2018/02/12	f4774568e35644592f29067636b1dac37e8e9aff4818d1ea7d52c9a5957dd81a	c115a20396be8ff23aa00061f9007f83d9b071b4d0ff7c496a3fecf89b68b361	0.23089355806973
397	2018/02/12	bf356fc93cab105312ded9639cd4e28df94a8393bc21674d8497e63f0d022e16	f4774568e35644592f29067636b1dac37e8e9aff4818d1ea7d52c9a5957dd81a	0.23089355806973
398	2018/02/12	6668a844a699b3bfb5962342e57e74c9789196722a4d9cb6dac1cca1afd872ec	f4774568e35644592f29067636b1dac37e8e9aff4818d1ea7d52c9a5957dd81a	0.23089355806973
399	2018/02/12	f4774568e35644592f29067636b1dac37e8e9aff4818d1ea7d52c9a5957dd81a	26f16599dae9cbad2951b7649af4e96439dae03ae1b900ebc81873eef3299b3b	0.115446779034865
400	2018/02/12	f4774568e35644592f29067636b1dac37e8e9aff4818d1ea7d52c9a5957dd81a	f18cabcf95cad99dd53f86972c97cd69a8cb20f1959832b1d5795dfc06ab45e2	0.23089355806973
401	2018/02/12	f4774568e35644592f29067636b1dac37e8e9aff4818d1ea7d52c9a5957dd81a	86025ac4fb4c5ec29723ebb0083ed67aae806df115be146eb51de1d235059eb1	0.23089355806973
402	2018/02/12	410669145ac61a9e18fc899f8a8195ab9fa604598928d035a1173b6b49bedc8c	f4774568e35644592f29067636b1dac37e8e9aff4818d1ea7d52c9a5957dd81a	0.23089355806973
403	2018/02/12	b25afbbd79631a738faac4b62d3f5ce9445911207a233bcc4a7d15f8db3f32a4	f4774568e35644592f29067636b1dac37e8e9aff4818d1ea7d52c9a5957dd81a	0.23089355806973
404	2018/02/12	c9079c4f7e105b0cec7e85e6634ebfb34780072e2f6631c0599064f5e3140814	f4774568e35644592f29067636b1dac37e8e9aff4818d1ea7d52c9a5957dd81a	0.0454514878090019
405	2018/02/12	728dcedb734fcf426cfeb91996b4223a632c1cccdc28182770a0eb0034cb457d	02bb28f3ad9d4f238df6fef9a657e4075c62d915109725035c4f616e539d4991	0.115446779034865
406	2018/02/12	482d92355291d15a13228358cdbe1c4f53689ecbb2a3a2a884be86174b8d1e1a	728dcedb734fcf426cfeb91996b4223a632c1cccdc28182770a0eb0034cb457d	0.577233895174325
407	2018/02/12	6e4319481f4a0c9273b55edcd91d03def761a597161941e9c2d556e9e18c0393	728dcedb734fcf426cfeb91996b4223a632c1cccdc28182770a0eb0034cb457d	0.046178711613946
408	2018/02/12	a11537f7ccea8e39d4064837988507404eed8b5e09dbab615286c1b00c77140c	728dcedb734fcf426cfeb91996b4223a632c1cccdc28182770a0eb0034cb457d	0.23089355806973
409	2018/02/12	bff471dc1ce172570cdaa2e15c9c3383f2560b7f0e26b1567dc000b12bf62c66	728dcedb734fcf426cfeb91996b4223a632c1cccdc28182770a0eb0034cb457d	1.15446779034865
410	2018/02/12	776e361b286d0b539f346411e3c2b7fb3a040a75c18fbed3057b3d84cc757793	02bb28f3ad9d4f238df6fef9a657e4075c62d915109725035c4f616e539d4991	0.0128274198927628
411	2018/02/12	7b17b85d5b3f05db29aca03a158664de7aeb569fbcf1d14cf9722cc01ebfcbb9	776e361b286d0b539f346411e3c2b7fb3a040a75c18fbed3057b3d84cc757793	0.0128274341454674
412	2018/02/12	83e0a5e40acb95ec7f2894a59da46c34fa8d68179292a6764e448d5483a55e39	776e361b286d0b539f346411e3c2b7fb3a040a75c18fbed3057b3d84cc757793	0.0681013550069401
413	2018/02/12	5ed5a5b98deba8d064d7872d3c6bed7ff387728b64a8e13b12f292e53204df37	776e361b286d0b539f346411e3c2b7fb3a040a75c18fbed3057b3d84cc757793	0.00350369268358375
414	2018/02/12	8531bf83a17121827a185f743023424c2ecb60039cb8ce88b8f1c333ed844d2b	1c1458b39d2af659b38815068d2ebc59c139ee910e9755a12aac326fd96da3e5	10.4951617304423
415	2018/02/12	8531bf83a17121827a185f743023424c2ecb60039cb8ce88b8f1c333ed844d2b	790ffc4d2fcb98c3f82b0ab9c7dc380a6ab3391bed217cf470efeab76d372842	0.0577233895174325
416	2018/02/12	8531bf83a17121827a185f743023424c2ecb60039cb8ce88b8f1c333ed844d2b	32cd81c56de0f789876db52a8937817ea66c88f83806a55b55be7f7d91dcb6a6	0.0577233895174325
417	2018/02/12	8531bf83a17121827a185f743023424c2ecb60039cb8ce88b8f1c333ed844d2b	db5ac2da98480fcbd412f239492d2a0614517da22a7553e5d32b862985adf344	0.115446779034865
418	2018/02/12	8531bf83a17121827a185f743023424c2ecb60039cb8ce88b8f1c333ed844d2b	77c979a4ac765194e1afaca6066b618ca09f24805d5a8c505a29e60e804d1dd6	0.023089355806973
419	2018/02/12	8531bf83a17121827a185f743023424c2ecb60039cb8ce88b8f1c333ed844d2b	2122091721a00dddbd4a06a26ae2fce7d860efed0908bdcea09ae75db20322e1	0.046178711613946
420	2018/02/12	8531bf83a17121827a185f743023424c2ecb60039cb8ce88b8f1c333ed844d2b	3de0a94296ba83ca733d74dd6fa208f7f076aa1a1145ac79ba4b694e31bc7d31	5.77233895174325
421	2018/02/12	8531bf83a17121827a185f743023424c2ecb60039cb8ce88b8f1c333ed844d2b	2587b8b5271984219c7f8332e4b1daa6b27025586313395faaba7e714936f8fa	1.15446779034865
422	2018/02/12	8531bf83a17121827a185f743023424c2ecb60039cb8ce88b8f1c333ed844d2b	f0e38124de73d2079bf400cd4af206f4411eb45f5553e879fb3cf5e200568ec9	1.15446779034865
423	2018/02/12	8531bf83a17121827a185f743023424c2ecb60039cb8ce88b8f1c333ed844d2b	1183776b693aed902758aa65366a3b5c9251f2d39102ec013dfd0841e38185f0	5.77233895174325
424	2018/02/12	8531bf83a17121827a185f743023424c2ecb60039cb8ce88b8f1c333ed844d2b	f94901d379d58867a65c095d74df8e87c1df1963dce2eb9cde93d65e76df9308	0.0115446779034865
425	2018/02/12	8531bf83a17121827a185f743023424c2ecb60039cb8ce88b8f1c333ed844d2b	ee199ea1ff277d02d031308a7908af9f81d8353f94b9f89971cfe102f7c5f8b1	0.0577233895174325
426	2018/02/12	8531bf83a17121827a185f743023424c2ecb60039cb8ce88b8f1c333ed844d2b	80f9366e9ecff675370a2845febab968c57577f3cb185fea451886d9de72dabd	0.0519511025167917
427	2018/02/12	8531bf83a17121827a185f743023424c2ecb60039cb8ce88b8f1c333ed844d2b	86d6a35b03d78fd770ee0a0772344e2f558d608b827b5e9ed748b4a0c819669d	1.15446779034865
428	2018/02/12	8531bf83a17121827a185f743023424c2ecb60039cb8ce88b8f1c333ed844d2b	08a7aceebeda96dd75a1fdfee774ba2009462c4126edc727edcb5454b6ca3514	0.0577233895174325
429	2018/02/12	8531bf83a17121827a185f743023424c2ecb60039cb8ce88b8f1c333ed844d2b	fe0f09eb6645a56a3bb3a560a365bb86e44d2871626aed4cda2e7b462e0c7d1b	0.288616947587162
430	2018/02/12	8531bf83a17121827a185f743023424c2ecb60039cb8ce88b8f1c333ed844d2b	482d92355291d15a13228358cdbe1c4f53689ecbb2a3a2a884be86174b8d1e1a	0.577233895174325
431	2018/02/12	8531bf83a17121827a185f743023424c2ecb60039cb8ce88b8f1c333ed844d2b	6f4bad169bc063ae70fa07d085cc39e800c6822205e480b2764290481d44e3e4	0.192414505299863
432	2018/02/12	8531bf83a17121827a185f743023424c2ecb60039cb8ce88b8f1c333ed844d2b	786a35d07607b55ff118c09585daca2f87d1b7b4738010478851c133e47e6675	5.77233895174325
433	2018/02/12	8531bf83a17121827a185f743023424c2ecb60039cb8ce88b8f1c333ed844d2b	b59b386e0a033335de0cfbde2d1511369ae4171aebc297478000a2117bd0ee01	10.9949313366538
434	2018/02/12	6e3fc17e689f5e7c2740b7987da787fc80e1434be32fe22a64f8c8da64c83bcd	8531bf83a17121827a185f743023424c2ecb60039cb8ce88b8f1c333ed844d2b	0.577233895174325
435	2018/02/12	8531bf83a17121827a185f743023424c2ecb60039cb8ce88b8f1c333ed844d2b	126baef75843a724feed9c3c10ce97217779e3b6ad327c893ab698983ae0a60d	1.15446779034865
436	2018/02/12	8531bf83a17121827a185f743023424c2ecb60039cb8ce88b8f1c333ed844d2b	f80524bbc2bd56086cbf05d70b7f99f104dcf70bf31df08fe00beedf7becb57b	2.3089355806973
437	2018/02/12	8531bf83a17121827a185f743023424c2ecb60039cb8ce88b8f1c333ed844d2b	66d41df54c15e4ddf46544493fe9dd7bb916e04297936d70ddea06e403dd0c21	0.577233895174325
438	2018/02/12	8531bf83a17121827a185f743023424c2ecb60039cb8ce88b8f1c333ed844d2b	ad059d15f1069cd87f94ddf0a288fb7a6ead19aef644037f521e2c8b42285191	0.577233895174325
439	2018/02/12	8531bf83a17121827a185f743023424c2ecb60039cb8ce88b8f1c333ed844d2b	e01d68d52721769b18a1be8fec302055863801644c11de4ff15d6cdfeb4f154a	0.577233895174325
440	2018/02/12	8531bf83a17121827a185f743023424c2ecb60039cb8ce88b8f1c333ed844d2b	c44095a685677b87f4d72da8d2fd0ec5d5b2788cdb0bb75a4e92f025e0c5dc16	5.77233895174325
441	2018/02/12	8531bf83a17121827a185f743023424c2ecb60039cb8ce88b8f1c333ed844d2b	a3b663bf107883b0de13ebbc0041e422befeef1dc18c2eb28503f1df731f2eb6	5.77233895174325
442	2018/02/12	8531bf83a17121827a185f743023424c2ecb60039cb8ce88b8f1c333ed844d2b	d523a82d2cf66c73fc69bc43f706f577f5edc6a2dafe4f955cd5c24a5be22048	5.77233895174325
443	2018/02/12	8531bf83a17121827a185f743023424c2ecb60039cb8ce88b8f1c333ed844d2b	bbccd0bcde985f1506523a6afbbf56c816ad4f80df4709c4a63500636051df9b	0.577233895174325
444	2018/02/12	8531bf83a17121827a185f743023424c2ecb60039cb8ce88b8f1c333ed844d2b	e40dfa3fd8e1ce55814b1d8a22f7cfb33ce1f85018f9f0db923fa2028cb65daa	0.577233895174325
445	2018/02/12	8531bf83a17121827a185f743023424c2ecb60039cb8ce88b8f1c333ed844d2b	10348ff922880a69fcebcc47e3d82b072d1de7140b202356c9b6d93e349daa37	0.115446779034865
446	2018/02/12	8531bf83a17121827a185f743023424c2ecb60039cb8ce88b8f1c333ed844d2b	2502127390f60a303bf6456b1aacd19e7cfd6139d1a2eac35189db89891abaf2	5.77233895174325
447	2018/02/12	8531bf83a17121827a185f743023424c2ecb60039cb8ce88b8f1c333ed844d2b	b671020e32436d573916cffe135de0ff5555f7be0dabac875fa31d11e8d3b7b1	5.77233895174325
448	2018/02/12	8531bf83a17121827a185f743023424c2ecb60039cb8ce88b8f1c333ed844d2b	e3330b8dd03cbc59377cab22c172ce50df60e40e69f121bbd9435080e3307de0	5.77233895174325
449	2018/02/12	8531bf83a17121827a185f743023424c2ecb60039cb8ce88b8f1c333ed844d2b	b900a8b0699b94f0b08f6eac28569dbb378592f6540889613bb6a9293ef91ed5	5.77233895174325
450	2018/02/12	8531bf83a17121827a185f743023424c2ecb60039cb8ce88b8f1c333ed844d2b	44600b0ae419823c701abe16d0e238142779ee3ab592770c8d3901c5f9b82deb	0.577233895174325
451	2018/02/12	8531bf83a17121827a185f743023424c2ecb60039cb8ce88b8f1c333ed844d2b	eea0af66f72703acb629a64bcf9f281b9b431fd098afe403ffdc67b230325c61	0.577233895174325
452	2018/02/12	8531bf83a17121827a185f743023424c2ecb60039cb8ce88b8f1c333ed844d2b	42efaca47e362028bcfc273f101e20ae380fa4ddd541c66a398c82280123e296	5.77233895174325
453	2018/02/12	8531bf83a17121827a185f743023424c2ecb60039cb8ce88b8f1c333ed844d2b	e86cb63c92f228beba0cd38e6cb1fb010b77588481ec763e6bcc458b592ebf51	5.77233895174325
454	2018/02/12	8531bf83a17121827a185f743023424c2ecb60039cb8ce88b8f1c333ed844d2b	caa00285ff83fb08e2253641eb90d136c0c0879ede0f7e9fdf5d0a9df9e7fef0	5.77233895174325
455	2018/02/12	8531bf83a17121827a185f743023424c2ecb60039cb8ce88b8f1c333ed844d2b	9fd774b6a5e1048e97c0d3606983086f3f0afcb55bf8890a4d9758b0c661c30b	5.77233895174325
456	2018/02/12	8531bf83a17121827a185f743023424c2ecb60039cb8ce88b8f1c333ed844d2b	44dd303fff8de89b8860b17e259cdbb26794eeaa128058f8f1210d72b9c6fe3a	0.577233895174325
457	2018/02/12	8531bf83a17121827a185f743023424c2ecb60039cb8ce88b8f1c333ed844d2b	52389515b912d05e0da922b9269766468643e5cef465572c15dc7e04a6e5b820	0.577233895174325
458	2018/02/12	8531bf83a17121827a185f743023424c2ecb60039cb8ce88b8f1c333ed844d2b	370c7c0dde921b60f0f12726d8c8ee6f92809ef2189900b0eb9bce340ce45a2a	0.577233895174325
459	2018/02/12	8531bf83a17121827a185f743023424c2ecb60039cb8ce88b8f1c333ed844d2b	f3cb1af1666d7199536f9b4edaacffc55f34682cd1f6c22dd302d20d592bf746	0.577233895174325
460	2018/02/12	8531bf83a17121827a185f743023424c2ecb60039cb8ce88b8f1c333ed844d2b	2c442dfe501bc7c40c8f562c8db9184db9364e22cbb855d9a9c12275f3f6045c	0.577233895174325
461	2018/02/12	8531bf83a17121827a185f743023424c2ecb60039cb8ce88b8f1c333ed844d2b	af5514c16942e80e81100e47091a337490397ff20cb3e0c1b74606f3b8debd5f	0.577233895174325
462	2018/02/12	8531bf83a17121827a185f743023424c2ecb60039cb8ce88b8f1c333ed844d2b	4ce5f9f697079349d5bb7f764ec3eaf111ee7a7eb03cfe2eb3d53c1dbc58dede	5.77233895174325
463	2018/02/12	8531bf83a17121827a185f743023424c2ecb60039cb8ce88b8f1c333ed844d2b	101f75b6f53ba49cb97d00c156ae44246d47ef1a4c27eeeae92e3b2535fb11e9	0.577233895174325
464	2018/02/12	8531bf83a17121827a185f743023424c2ecb60039cb8ce88b8f1c333ed844d2b	5e8eee0d0b85a5519685a47dfbac88f9ce769f58b063458e4be4f3ba76b1a177	5.77233895174325
465	2018/02/12	8531bf83a17121827a185f743023424c2ecb60039cb8ce88b8f1c333ed844d2b	01554454620d12b3425a880c9875ca4055e37364ff114ea12a9a1b61ee3fb34a	0.0577233895174325
466	2018/02/12	8531bf83a17121827a185f743023424c2ecb60039cb8ce88b8f1c333ed844d2b	8ba2a95b0f93bce97b63a37ba6071101deac7e460275c0454c730ac42d47e5f6	5.77233895174325
467	2018/02/12	8531bf83a17121827a185f743023424c2ecb60039cb8ce88b8f1c333ed844d2b	f18ff812cf4b389aab1d08701f438f2e6886806c9c16460d2934d8e03c0edabc	0.577233895174325
468	2018/02/12	8531bf83a17121827a185f743023424c2ecb60039cb8ce88b8f1c333ed844d2b	dcbe2e204078685fba83b62550fad01fc7d3953f27e97726ce73ad037e67bb10	0.577233895174325
469	2018/02/12	8531bf83a17121827a185f743023424c2ecb60039cb8ce88b8f1c333ed844d2b	28f1ab430d49f2c6930b0c9b56c783a3ce0923a6357e2aba886c612c3b415276	0.577233895174325
470	2018/02/12	8531bf83a17121827a185f743023424c2ecb60039cb8ce88b8f1c333ed844d2b	8700a064c73697fd3cc31ba3b8285d46bc514c1bfc175041f0a95e42581095a9	0.577233895174325
471	2018/02/12	8531bf83a17121827a185f743023424c2ecb60039cb8ce88b8f1c333ed844d2b	56a43fab10af309d7f164223bb126595eb14057383790a922195ebd0034e9f7f	0.577233895174325
472	2018/02/12	8531bf83a17121827a185f743023424c2ecb60039cb8ce88b8f1c333ed844d2b	d4651cdd6dac6eca3d3326957ed8f77bb8656ab5f2468b838ed5479f009b041d	0.0679098700205088
473	2018/02/12	8531bf83a17121827a185f743023424c2ecb60039cb8ce88b8f1c333ed844d2b	dbe3d27170766138d8fd57ab83ab60b328264fb54290e587d197d1442ef36375	0.577233895174325
474	2018/02/12	8531bf83a17121827a185f743023424c2ecb60039cb8ce88b8f1c333ed844d2b	cd42e7ffdb9bb758c8ec02fdcb34e0c58e41ab92cabd6093c8f9083e4e3f0147	0.577233895174325
475	2018/02/12	8531bf83a17121827a185f743023424c2ecb60039cb8ce88b8f1c333ed844d2b	b49b089f63572ca85b0678623f60323f17c3ba52fda02ff2a222c9f0ba6d858d	5.77233895174325
476	2018/02/12	1c1458b39d2af659b38815068d2ebc59c139ee910e9755a12aac326fd96da3e5	02bb28f3ad9d4f238df6fef9a657e4075c62d915109725035c4f616e539d4991	0.180385592241976
477	2018/02/12	790ffc4d2fcb98c3f82b0ab9c7dc380a6ab3391bed217cf470efeab76d372842	02bb28f3ad9d4f238df6fef9a657e4075c62d915109725035c4f616e539d4991	0.115446779034865
478	2018/02/12	7b17b85d5b3f05db29aca03a158664de7aeb569fbcf1d14cf9722cc01ebfcbb9	02bb28f3ad9d4f238df6fef9a657e4075c62d915109725035c4f616e539d4991	0.144308473793581
479	2018/02/12	94df11cb4cc827cbe0790cae28a2959f454f4bfb7b7cba2b47379f539007e63c	02bb28f3ad9d4f238df6fef9a657e4075c62d915109725035c4f616e539d4991	0.226366233401696
480	2018/02/12	30968b8cbaeaac5b2e864cb8fd2cc2fbddfaac769554d11c5475d63b34d6d3bc	02bb28f3ad9d4f238df6fef9a657e4075c62d915109725035c4f616e539d4991	0.577233895174325
481	2018/02/12	d04c482a847f911d84ec09ec614df64f2cede07e5ac3d17341a47df1093d4cf0	02bb28f3ad9d4f238df6fef9a657e4075c62d915109725035c4f616e539d4991	0.0577233895174325
482	2018/02/12	32cd81c56de0f789876db52a8937817ea66c88f83806a55b55be7f7d91dcb6a6	02bb28f3ad9d4f238df6fef9a657e4075c62d915109725035c4f616e539d4991	0.0384822596782883
483	2018/02/12	280ce75afb82a64967732a6f8d17e05146e37919c67b9abb9fc2ac882c9a4bde	02bb28f3ad9d4f238df6fef9a657e4075c62d915109725035c4f616e539d4991	0.46178711613946
484	2018/02/12	02bb28f3ad9d4f238df6fef9a657e4075c62d915109725035c4f616e539d4991	db5ac2da98480fcbd412f239492d2a0614517da22a7553e5d32b862985adf344	0.115446779034865
485	2018/02/12	829ef048955027e7b22aef54ac545846801f1defecaca2570c86fa4af6bd525b	02bb28f3ad9d4f238df6fef9a657e4075c62d915109725035c4f616e539d4991	0.180385592241976
486	2018/02/12	77c979a4ac765194e1afaca6066b618ca09f24805d5a8c505a29e60e804d1dd6	02bb28f3ad9d4f238df6fef9a657e4075c62d915109725035c4f616e539d4991	0.0115446779034865
487	2018/02/12	7eac3580261b5a8fe679ee491c53dc4940e8cb7630e12cf6b70e6a2f7c01a792	02bb28f3ad9d4f238df6fef9a657e4075c62d915109725035c4f616e539d4991	0.131189521630528
488	2018/02/12	7eac3580261b5a8fe679ee491c53dc4940e8cb7630e12cf6b70e6a2f7c01a792	02bb28f3ad9d4f238df6fef9a657e4075c62d915109725035c4f616e539d4991	0.23089355806973
489	2018/02/12	f38bfd3e4cfcc5ff6ab2eb48d8e16bd146c2d7b1e0d755c1406244d60cd6f7fc	02bb28f3ad9d4f238df6fef9a657e4075c62d915109725035c4f616e539d4991	0.0115446779034865
490	2018/02/12	61cc36f8d054a8a992c44a244f486f17a2aed0437d83cbf1466d245558f26fbb	02bb28f3ad9d4f238df6fef9a657e4075c62d915109725035c4f616e539d4991	0.262379043261057
491	2018/02/12	78c6c2cfcf328faa2e50e3083d2f6074d71783e636f2703dac8aae0531fd4fb3	02bb28f3ad9d4f238df6fef9a657e4075c62d915109725035c4f616e539d4991	0.22201730616909
492	2018/02/12	78c6c2cfcf328faa2e50e3083d2f6074d71783e636f2703dac8aae0531fd4fb3	02bb28f3ad9d4f238df6fef9a657e4075c62d915109725035c4f616e539d4991	0.179543979836493
493	2018/02/12	2122091721a00dddbd4a06a26ae2fce7d860efed0908bdcea09ae75db20322e1	02bb28f3ad9d4f238df6fef9a657e4075c62d915109725035c4f616e539d4991	0.577233895174325
494	2018/02/12	3de0a94296ba83ca733d74dd6fa208f7f076aa1a1145ac79ba4b694e31bc7d31	02bb28f3ad9d4f238df6fef9a657e4075c62d915109725035c4f616e539d4991	5.77233895174325
495	2018/02/12	621aaa54caf99b697621752ead7dbe4237957326e583d78304915a641791e63e	02bb28f3ad9d4f238df6fef9a657e4075c62d915109725035c4f616e539d4991	0.226366233401696
496	2018/02/12	3f0d8d207daca7cd38aca3f5376cdb569f7adad14ef5fb67193e7079062e48a8	02bb28f3ad9d4f238df6fef9a657e4075c62d915109725035c4f616e539d4991	0.177610429284408
497	2018/02/12	7cdb7bd5be9716eb787602ffc3257afc1e800feb2b1730dfd1ffdd62b0d72b31	02bb28f3ad9d4f238df6fef9a657e4075c62d915109725035c4f616e539d4991	0.180385592241976
498	2018/02/12	2587b8b5271984219c7f8332e4b1daa6b27025586313395faaba7e714936f8fa	02bb28f3ad9d4f238df6fef9a657e4075c62d915109725035c4f616e539d4991	0.262379043261057
499	2018/02/12	7fc6ac366689866120d7c4478649d98b8599a9bf8fdd20b00d6f51d751513a05	02bb28f3ad9d4f238df6fef9a657e4075c62d915109725035c4f616e539d4991	0.0579086973489491
500	2018/02/12	f0e38124de73d2079bf400cd4af206f4411eb45f5553e879fb3cf5e200568ec9	02bb28f3ad9d4f238df6fef9a657e4075c62d915109725035c4f616e539d4991	3.84822596782883
501	2018/02/12	87a68ebf05c0885485aeab0283d85661acb5bf8ccee348bcc249779cf29455fb	02bb28f3ad9d4f238df6fef9a657e4075c62d915109725035c4f616e539d4991	0.0384822596782883
502	2018/02/12	6aa3b4aab81cf6cae6afff539309273b6d6398ca236dbe54824dd16cf46c8c67	02bb28f3ad9d4f238df6fef9a657e4075c62d915109725035c4f616e539d4991	0.0115446779034865
503	2018/02/12	2030bb956ca20966cbdcd1be88dc738a9f792d4df19b0a90d9d3b6e2317cdd2b	02bb28f3ad9d4f238df6fef9a657e4075c62d915109725035c4f616e539d4991	0.22201303660551
504	2018/02/12	f94901d379d58867a65c095d74df8e87c1df1963dce2eb9cde93d65e76df9308	02bb28f3ad9d4f238df6fef9a657e4075c62d915109725035c4f616e539d4991	0.0115446779034865
505	2018/02/12	97db43ebdfed92626a075250113270edccb8db590991be8e111fad9a46e3fa42	02bb28f3ad9d4f238df6fef9a657e4075c62d915109725035c4f616e539d4991	0.131189521630528
506	2018/02/12	97db43ebdfed92626a075250113270edccb8db590991be8e111fad9a46e3fa42	02bb28f3ad9d4f238df6fef9a657e4075c62d915109725035c4f616e539d4991	0.023089355806973
507	2018/02/12	83e0a5e40acb95ec7f2894a59da46c34fa8d68179292a6764e448d5483a55e39	02bb28f3ad9d4f238df6fef9a657e4075c62d915109725035c4f616e539d4991	0.131189521630528
508	2018/02/12	ca3e75c5b9b600a464f4210e6cf1a0ae28ccfd193fb2edca4ac839e4c687c2c1	02bb28f3ad9d4f238df6fef9a657e4075c62d915109725035c4f616e539d4991	0.131189521630528
509	2018/02/12	02bb28f3ad9d4f238df6fef9a657e4075c62d915109725035c4f616e539d4991	06425fe8d2c902c5c8f7c316ba11917a21355ec2380418ab905d8e6fbd822de1	0.0192411298391442
510	2018/02/12	80f9366e9ecff675370a2845febab968c57577f3cb185fea451886d9de72dabd	02bb28f3ad9d4f238df6fef9a657e4075c62d915109725035c4f616e539d4991	0.0577233895174325
511	2018/02/12	d6d661c60bcaf23517484037d5697229744f22282e642bc92f9221acc7557853	02bb28f3ad9d4f238df6fef9a657e4075c62d915109725035c4f616e539d4991	0.226366233401696
512	2018/02/12	8766ed1f090468b442794773f721bb054a8bbca377a968634cbe87fab0501628	02bb28f3ad9d4f238df6fef9a657e4075c62d915109725035c4f616e539d4991	0.226366233401696
513	2018/02/12	26a0dda963d70646189a261a3fdadc0afde2c6318894671a1e2b4877808b1eff	02bb28f3ad9d4f238df6fef9a657e4075c62d915109725035c4f616e539d4991	0.131189521630528
514	2018/02/12	ea17b0b3e7a2b604f4936009036b23b320e15bd9b3b08c609e0cc78ed68f900a	02bb28f3ad9d4f238df6fef9a657e4075c62d915109725035c4f616e539d4991	0.275739894513387
515	2018/02/12	29281b81b5196cb74ae33db0d0bd07b73f1bff3666bc645407fc4e9ce0ee07bc	02bb28f3ad9d4f238df6fef9a657e4075c62d915109725035c4f616e539d4991	0.23089355806973
516	2018/02/12	08a7aceebeda96dd75a1fdfee774ba2009462c4126edc727edcb5454b6ca3514	02bb28f3ad9d4f238df6fef9a657e4075c62d915109725035c4f616e539d4991	0.0577233895174325
517	2018/02/12	30b3daf1fdeaa3270e83a70edaad5007e96713489f8cade10ddcc3d4ff77a862	02bb28f3ad9d4f238df6fef9a657e4075c62d915109725035c4f616e539d4991	0.131189521630528
518	2018/02/12	2d0feedbd492d9bee326e07c5eb4d2560c30ea1cfc98438893d95659d1092d64	02bb28f3ad9d4f238df6fef9a657e4075c62d915109725035c4f616e539d4991	0.0577233895174325
519	2018/02/12	078c93a8666510a3c866780ed1892e5d4f2ea73840fb0c683a66a356661d432e	02bb28f3ad9d4f238df6fef9a657e4075c62d915109725035c4f616e539d4991	0.131189521630528
520	2018/02/12	338817fa91e44b7ee4a86ad3322e02b46186bd587089e065392ed87f0d563228	02bb28f3ad9d4f238df6fef9a657e4075c62d915109725035c4f616e539d4991	0.180385592241976
521	2018/02/12	5de7a4081e240e63c3591b8d7e75cbe52d92a195b1567ffb1ade0d1664023fa5	02bb28f3ad9d4f238df6fef9a657e4075c62d915109725035c4f616e539d4991	1.15446779034865
522	2018/02/12	c66de4f549c05e99686bfe13cbb1d26db5beac0a09ca152abd65789b6fa41038	02bb28f3ad9d4f238df6fef9a657e4075c62d915109725035c4f616e539d4991	0.131189521630528
523	2018/02/12	3e531a93cd7f950528a900df43ea3814f01dd4ac0f676d2e528f68e1c2716af7	02bb28f3ad9d4f238df6fef9a657e4075c62d915109725035c4f616e539d4991	0.180385592241976
524	2018/02/12	482d92355291d15a13228358cdbe1c4f53689ecbb2a3a2a884be86174b8d1e1a	02bb28f3ad9d4f238df6fef9a657e4075c62d915109725035c4f616e539d4991	0.192414505299863
525	2018/02/12	55dc73ef36bbb413adb85dd79edb3f6f991ead4949719514c1ac48f7a58e5a3a	02bb28f3ad9d4f238df6fef9a657e4075c62d915109725035c4f616e539d4991	0.23089355806973
526	2018/02/12	2aa6ab706aa0208e5b701bfce4d745470d05479e87bb93e5ca88825a21dbcf66	02bb28f3ad9d4f238df6fef9a657e4075c62d915109725035c4f616e539d4991	0.226366233401696
527	2018/02/12	a26998b036c7514da9888117afb4434483a2d4cccb906b5a6f190f4337473b61	02bb28f3ad9d4f238df6fef9a657e4075c62d915109725035c4f616e539d4991	0.262379043261057
528	2018/02/12	02bb28f3ad9d4f238df6fef9a657e4075c62d915109725035c4f616e539d4991	3cb66528b07877aed0b898f0970f0bdacdfd11bd3ceaebef842fe3c21808f73b	0.226366233401696
529	2018/02/12	b3ab324b61ef3d8c1e2bb32296a0f7bd4b846e94cc7a2f0bad3541412d3e65e6	02bb28f3ad9d4f238df6fef9a657e4075c62d915109725035c4f616e539d4991	0.577233895174325
530	2018/02/12	086117ccfda7e36dc0f0e8b6054dfc1b5729548d9e82c0324aa98d5eb1db2450	02bb28f3ad9d4f238df6fef9a657e4075c62d915109725035c4f616e539d4991	0.023089355806973
531	2018/02/12	b90b6b2bf5ea2902b7b23969479d543077bd412e7063fc0c95a31408f920c5ac	02bb28f3ad9d4f238df6fef9a657e4075c62d915109725035c4f616e539d4991	0.131189521630528
532	2018/02/12	5562bcc1939bb500c02a4e8d9ed2e6a503dcda61def1575b89283e1a04bf7701	02bb28f3ad9d4f238df6fef9a657e4075c62d915109725035c4f616e539d4991	0.226366233401696
533	2018/02/12	5562bcc1939bb500c02a4e8d9ed2e6a503dcda61def1575b89283e1a04bf7701	02bb28f3ad9d4f238df6fef9a657e4075c62d915109725035c4f616e539d4991	0.0192411298391442
534	2018/02/12	6b6994311af52cf5860f054f61e9669a0ab9c299fdd13f69532a753673a48eff	02bb28f3ad9d4f238df6fef9a657e4075c62d915109725035c4f616e539d4991	0.046178711613946
535	2018/02/12	5ed5a5b98deba8d064d7872d3c6bed7ff387728b64a8e13b12f292e53204df37	02bb28f3ad9d4f238df6fef9a657e4075c62d915109725035c4f616e539d4991	0.128274198927628
536	2018/02/12	5487137feec2c5a00e6e1988f798c03790970106949211fc3b6e3fa5d8ec010c	02bb28f3ad9d4f238df6fef9a657e4075c62d915109725035c4f616e539d4991	0.180385592241976
537	2018/02/12	f95e6ba6127388f69a61884a6b5da1d9c525100df39503bab4181343d34411a8	02bb28f3ad9d4f238df6fef9a657e4075c62d915109725035c4f616e539d4991	0.22201730616909
538	2018/02/12	364d8a19053ac2d44e506968646b1286bbdfedf64fac18801208918e3ec0feeb	02bb28f3ad9d4f238df6fef9a657e4075c62d915109725035c4f616e539d4991	0.131189521630528
539	2018/02/12	83d939a8917d2c7b16ab6af06c81d2959022fafebd1e1eb50348d99e0373466d	02bb28f3ad9d4f238df6fef9a657e4075c62d915109725035c4f616e539d4991	0.131189521630528
540	2018/02/12	a72f752963c6fe57361a88ff6c059312cde2f3cfcf87181d2a0a563ff06ab4df	02bb28f3ad9d4f238df6fef9a657e4075c62d915109725035c4f616e539d4991	0.180385592241976
541	2018/02/12	d8498efcc91c28855097ae55b25d79a343d9f98e1f818f85371de61518cc4ee1	02bb28f3ad9d4f238df6fef9a657e4075c62d915109725035c4f616e539d4991	0.192414505299863
542	2018/02/12	3db8f231a9a72f883d97846aa0d43009a4baec258d7fb9eddd6c7714a1035cfc	02bb28f3ad9d4f238df6fef9a657e4075c62d915109725035c4f616e539d4991	0.131189521630528
543	2018/02/12	7c94d05bc4f9d746636b784d7168c5856860b10c0f7e5d70f2fda6013cb4d287	02bb28f3ad9d4f238df6fef9a657e4075c62d915109725035c4f616e539d4991	0.115446779034865
544	2018/02/12	f8f3e733c5b67d84e12a59faac90c5817ec59ab7e549178b10ce66af7b959339	02bb28f3ad9d4f238df6fef9a657e4075c62d915109725035c4f616e539d4991	0.73067581667636
545	2018/02/12	964d77959b413ab86b3707cd61db7da675551074fb431d52a946256b3e6c4c31	02bb28f3ad9d4f238df6fef9a657e4075c62d915109725035c4f616e539d4991	0.046178711613946
546	2018/02/12	54380c5e1cf6d51d45c468ee0de12896a11658886dfcd499a37e58eda9e4f14b	02bb28f3ad9d4f238df6fef9a657e4075c62d915109725035c4f616e539d4991	0.384822596782883
547	2018/02/12	afcd0bf16f69e28ff1cbbc7c2e4c2f29a7f7b96749e12c49d8a4ec7f467bfa62	02bb28f3ad9d4f238df6fef9a657e4075c62d915109725035c4f616e539d4991	0.046178711613946
548	2018/02/12	111c78db4fe20596c1c498eb44d4f5f17f75fc97aeb29c544b7cad8e727ffc58	02bb28f3ad9d4f238df6fef9a657e4075c62d915109725035c4f616e539d4991	0.23089355806973
549	2018/02/12	11ef094fbf56d863ba7c121cf5b790bb663388b84ed2f04fd304e8c2b5728c4c	02bb28f3ad9d4f238df6fef9a657e4075c62d915109725035c4f616e539d4991	0.023089355806973
550	2018/02/12	02bb28f3ad9d4f238df6fef9a657e4075c62d915109725035c4f616e539d4991	d5665373c9866b24676760d682327de022254039adbda379a8765edd5210bb28	0.131189521630528
551	2018/02/12	a0c8faff2ea7e941c3da16b9bbf12407cc9c652fb5d23602b35777696bfc79cd	02bb28f3ad9d4f238df6fef9a657e4075c62d915109725035c4f616e539d4991	0.180385592241976
552	2018/02/12	02bb28f3ad9d4f238df6fef9a657e4075c62d915109725035c4f616e539d4991	9ee62a02ff9a54b2884c8fdfbbb692ee29a56deb12875bbc315fd20dc0a75708	0.0384822596782883
553	2018/02/12	cb5d5f2377f797bbb2125f4709358d63d6737573ee79049c3af630b5d7913091	02bb28f3ad9d4f238df6fef9a657e4075c62d915109725035c4f616e539d4991	0.180385592241976
554	2018/02/12	1feb2e7aeaca76f9b41d13949e39989682a70bddd356e7caaad1de37d63c3275	02bb28f3ad9d4f238df6fef9a657e4075c62d915109725035c4f616e539d4991	0.180385592241976
555	2018/02/12	02bb28f3ad9d4f238df6fef9a657e4075c62d915109725035c4f616e539d4991	da7572e4bdd20507af449191ec19ded135df49010c6dabfc6c055636cb01ce5d	0.180385592241976
556	2018/02/12	02bb28f3ad9d4f238df6fef9a657e4075c62d915109725035c4f616e539d4991	da7572e4bdd20507af449191ec19ded135df49010c6dabfc6c055636cb01ce5d	0.111800950053616
557	2018/02/12	02bb28f3ad9d4f238df6fef9a657e4075c62d915109725035c4f616e539d4991	da7572e4bdd20507af449191ec19ded135df49010c6dabfc6c055636cb01ce5d	0.180385592241976
558	2018/02/12	02bb28f3ad9d4f238df6fef9a657e4075c62d915109725035c4f616e539d4991	da7572e4bdd20507af449191ec19ded135df49010c6dabfc6c055636cb01ce5d	0.180385592241976
559	2018/02/12	094613a199690ace2adf86ab679164ae4aa8982e9d85ab07e476a6ddcd741867	02bb28f3ad9d4f238df6fef9a657e4075c62d915109725035c4f616e539d4991	0.131189521630528
560	2018/02/12	c11c0e1a9d945716e7672fadecf838a75aaabdc84b2f83903246494e1167cea0	02bb28f3ad9d4f238df6fef9a657e4075c62d915109725035c4f616e539d4991	0.128274198927628
561	2018/02/12	af32a7edcfde7fe0e44c1dadfae365d9d494fa351e2b74bbd2370c82cd0a9f70	02bb28f3ad9d4f238df6fef9a657e4075c62d915109725035c4f616e539d4991	0.262379043261057
562	2018/02/12	6e3fc17e689f5e7c2740b7987da787fc80e1434be32fe22a64f8c8da64c83bcd	02bb28f3ad9d4f238df6fef9a657e4075c62d915109725035c4f616e539d4991	0.577233895174325
563	2018/02/12	6fd56a4b002c2222fca73eb3e2457b0e949eb6b3895310f53c6aabe7c81d130e	02bb28f3ad9d4f238df6fef9a657e4075c62d915109725035c4f616e539d4991	0.131189521630528
564	2018/02/12	ee9c0b08288b2cf5ac879eb9f1f07b1655f380551b2e33438142760171c70255	02bb28f3ad9d4f238df6fef9a657e4075c62d915109725035c4f616e539d4991	0.262379043261057
565	2018/02/12	c2d5a405e5b9ed77f51da27b22a4ae437b16bfc5cebb9455b3fd0351ea427562	02bb28f3ad9d4f238df6fef9a657e4075c62d915109725035c4f616e539d4991	0.115446779034865
566	2018/02/12	424d2303d8363a90ff7e259602ecec2b67f1055d6620090bb4f0666f743a945d	02bb28f3ad9d4f238df6fef9a657e4075c62d915109725035c4f616e539d4991	0.0577233895174325
567	2018/02/12	19febf0b1f3ef215790be6e4f5b218ef226ac4af151dce61bd7d26e4d5bfba8c	02bb28f3ad9d4f238df6fef9a657e4075c62d915109725035c4f616e539d4991	0.131189521630528
568	2018/02/12	0db6a957c013d1918d4808c13365c2125e848b65071f6068afb3a17bd8d63f18	02bb28f3ad9d4f238df6fef9a657e4075c62d915109725035c4f616e539d4991	0.23089355806973
569	2018/02/12	dffe62513f5d2eb9fa6591f4c966dd257a7b6063f5d899ca20da3caf5a0383a5	02bb28f3ad9d4f238df6fef9a657e4075c62d915109725035c4f616e539d4991	0.23089355806973
570	2018/02/12	1e41732a38ea6fdec3a33e59e5e21e072fc266235d8bae9a9f0c22947ca892fd	02bb28f3ad9d4f238df6fef9a657e4075c62d915109725035c4f616e539d4991	0.226366233401696
571	2018/02/12	41c4c9a7509655c190ddc29d94ac16cbf7dbb5525bf16c8d85e2daa43de359f2	02bb28f3ad9d4f238df6fef9a657e4075c62d915109725035c4f616e539d4991	0.23089355806973
572	2018/02/12	1476c7c0955d1c0fef3b8ee2cd0a70af2cae62161ded88902b58e9417f575946	02bb28f3ad9d4f238df6fef9a657e4075c62d915109725035c4f616e539d4991	1.15446779034865
573	2018/02/12	0d6d71f8136bbb68c034d1dd184ee776335e15153dda5d1c2b86d836c57091a4	02bb28f3ad9d4f238df6fef9a657e4075c62d915109725035c4f616e539d4991	0.131189521630528
574	2018/02/12	0d6d71f8136bbb68c034d1dd184ee776335e15153dda5d1c2b86d836c57091a4	02bb28f3ad9d4f238df6fef9a657e4075c62d915109725035c4f616e539d4991	0.23089355806973
575	2018/02/12	f52e5b26ca3c43fc8b1c4755d9dddfa28b574b72f8eed614f373ea88521a33d4	02bb28f3ad9d4f238df6fef9a657e4075c62d915109725035c4f616e539d4991	0.262379043261057
576	2018/02/12	850261df53bc7f0c86fe9c144d29f0f35cd127080e88ff72a6caa620e57cd5e9	02bb28f3ad9d4f238df6fef9a657e4075c62d915109725035c4f616e539d4991	0.189257014811254
577	2018/02/12	203760ba4585849bddd8ab446e246537740ffa437b49ac9c929ccef276dd8ed4	02bb28f3ad9d4f238df6fef9a657e4075c62d915109725035c4f616e539d4991	1.15446779034865
578	2018/02/12	f4128e36c3d2b506283a5ccc07d22782026f98e32592aca54c8e44d80cc086f3	02bb28f3ad9d4f238df6fef9a657e4075c62d915109725035c4f616e539d4991	0.0288607567841207
579	2018/02/12	df6a48e46ffe48853996d1d170fe294766301c819d6213dc7e74902f8e39f18a	02bb28f3ad9d4f238df6fef9a657e4075c62d915109725035c4f616e539d4991	0.0577233895174325
580	2018/02/12	fdf9933ca880cf503be56f30e34236c5f9fc7743817ad65e51a767a919dd6c0a	02bb28f3ad9d4f238df6fef9a657e4075c62d915109725035c4f616e539d4991	1.15446779034865
581	2018/02/12	0ff2cf50d520042e9cbaf3d638c260e56afc071ac5b0d1367a233eeae58ad1e7	02bb28f3ad9d4f238df6fef9a657e4075c62d915109725035c4f616e539d4991	5.77233895174325
582	2018/02/12	10348ff922880a69fcebcc47e3d82b072d1de7140b202356c9b6d93e349daa37	02bb28f3ad9d4f238df6fef9a657e4075c62d915109725035c4f616e539d4991	0.577233895174325
583	2018/02/12	b2b4315b1dd5763ca64f2f2ba4f0abd8636fc1467cbbaa876753b95702fe443e	02bb28f3ad9d4f238df6fef9a657e4075c62d915109725035c4f616e539d4991	0.23089355806973
584	2018/02/12	f343bc7177dd5f724d09d69af388752a201a71f1f50419e6f42e7f4718c60c31	02bb28f3ad9d4f238df6fef9a657e4075c62d915109725035c4f616e539d4991	0.131189521630528
585	2018/02/12	02bb28f3ad9d4f238df6fef9a657e4075c62d915109725035c4f616e539d4991	4b6452c32634eb2fb63984e1c3b80009a6f17777cf63883bf6660c306cfe266c	0.046178711613946
586	2018/02/12	02bb28f3ad9d4f238df6fef9a657e4075c62d915109725035c4f616e539d4991	c115a20396be8ff23aa00061f9007f83d9b071b4d0ff7c496a3fecf89b68b361	0.046178711613946
587	2018/02/12	cbe05e2cd9aa627a1054e9d4721c489dd733bc18fc3fc4c7ad6540031011bd77	02bb28f3ad9d4f238df6fef9a657e4075c62d915109725035c4f616e539d4991	0.226366233401696
588	2018/02/12	892241b8113b3c840e0c6ddb02333146fcd5ad6ee875928148ba40cee548c9d5	02bb28f3ad9d4f238df6fef9a657e4075c62d915109725035c4f616e539d4991	0.23089355806973
589	2018/02/12	b33886bf57a88c9d620fb85de86fd7daf2ee331bb3b6fb78025a52d41c2553e1	02bb28f3ad9d4f238df6fef9a657e4075c62d915109725035c4f616e539d4991	0.226366233401696
590	2018/02/12	f74c930c6bb3b747c0a0f1e49f16b721738ba523091ac6f253a2cc895d2df4ef	02bb28f3ad9d4f238df6fef9a657e4075c62d915109725035c4f616e539d4991	0.115446779034865
591	2018/02/12	bf356fc93cab105312ded9639cd4e28df94a8393bc21674d8497e63f0d022e16	02bb28f3ad9d4f238df6fef9a657e4075c62d915109725035c4f616e539d4991	0.115446779034865
592	2018/02/12	9613dfe359263e71580df3bb7cfe5f11f28f6e0fa4f2bb748b0dd9a8b666a063	02bb28f3ad9d4f238df6fef9a657e4075c62d915109725035c4f616e539d4991	0.180385592241976
593	2018/02/12	c39af46509e86d664f7b08bb860f2f5f73b2b1fcbd17f8d89337f0ab0b0187cd	02bb28f3ad9d4f238df6fef9a657e4075c62d915109725035c4f616e539d4991	0.180385592241976
594	2018/02/12	d6d177c44f02e98ae9fbbbb59d2109d20b4b79d2672a36d2e4ae1cd505a843dc	02bb28f3ad9d4f238df6fef9a657e4075c62d915109725035c4f616e539d4991	0.177610429284408
595	2018/02/12	02bb28f3ad9d4f238df6fef9a657e4075c62d915109725035c4f616e539d4991	a38308cbf36e361e0447ffa48e7bbad36b6ad8b99fb42cebaeff4c1db07a5ffe	0.131189521630528
596	2018/02/12	e9d6e44b4bca17db284fe95efcfb13c5084e2882018cc7a6283804f896fd42c7	02bb28f3ad9d4f238df6fef9a657e4075c62d915109725035c4f616e539d4991	0.54974656683269
597	2018/02/12	491439638f439177e5f7aceecaccdc561f660ca1e9888be6f31e88eb9f562802	02bb28f3ad9d4f238df6fef9a657e4075c62d915109725035c4f616e539d4991	0.177610429284408
598	2018/02/12	310c1eb8df1274fa67442e0458759d9f31163f1e2b8e71daa47227d36b8b6587	02bb28f3ad9d4f238df6fef9a657e4075c62d915109725035c4f616e539d4991	0.131189521630528
599	2018/02/12	9936ee0a102402919e986cf8253db6efe78e8279b1689ae1b60756c6b557b915	02bb28f3ad9d4f238df6fef9a657e4075c62d915109725035c4f616e539d4991	0.213790331546046
600	2018/02/12	f36a8675c8fe6d1228688628b7e29fd16d79314a6fb8e879bde8f83671690770	02bb28f3ad9d4f238df6fef9a657e4075c62d915109725035c4f616e539d4991	0.0577233895174325
601	2018/02/12	8a2a09975b0d131e5426d21b2d2eeda81338416bb9b6543d5b1174af889fdba6	02bb28f3ad9d4f238df6fef9a657e4075c62d915109725035c4f616e539d4991	0.144308473793581
602	2018/02/12	721d734a63a528c01033b0c4b07cef78ffa1fe690bae5922cb7b3038177f903a	02bb28f3ad9d4f238df6fef9a657e4075c62d915109725035c4f616e539d4991	0.22201730616909
603	2018/02/12	6668a844a699b3bfb5962342e57e74c9789196722a4d9cb6dac1cca1afd872ec	02bb28f3ad9d4f238df6fef9a657e4075c62d915109725035c4f616e539d4991	0.115446779034865
604	2018/02/12	3e9e17cee52e6705094adfe42c07c9310e4438ed37f22ef6d6a511e63588e519	02bb28f3ad9d4f238df6fef9a657e4075c62d915109725035c4f616e539d4991	0.0577233895174325
605	2018/02/12	02bb28f3ad9d4f238df6fef9a657e4075c62d915109725035c4f616e539d4991	26f16599dae9cbad2951b7649af4e96439dae03ae1b900ebc81873eef3299b3b	0.128274198927628
606	2018/02/12	710480f71cd863b38a5d3967f71278747d94ee5c26f677d40f4af67c331d81ec	02bb28f3ad9d4f238df6fef9a657e4075c62d915109725035c4f616e539d4991	0.23089355806973
607	2018/02/12	e89288bec0a1e03cb2fc0282573d863a8b0922fca1188a23ff9587df3f3aa92e	02bb28f3ad9d4f238df6fef9a657e4075c62d915109725035c4f616e539d4991	0.115446779034865
608	2018/02/12	f18cabcf95cad99dd53f86972c97cd69a8cb20f1959832b1d5795dfc06ab45e2	02bb28f3ad9d4f238df6fef9a657e4075c62d915109725035c4f616e539d4991	0.262379043261057
609	2018/02/12	5ec10a61ba52354aba2c7c861e61c319adc8dc93eea6c52a82ab4dfe3375e86a	02bb28f3ad9d4f238df6fef9a657e4075c62d915109725035c4f616e539d4991	0.0288616947587162
610	2018/02/12	b9b44f13d56e559139ccab4bd6a7008ca3830403efec6d2fb9e770ab342429c4	02bb28f3ad9d4f238df6fef9a657e4075c62d915109725035c4f616e539d4991	0.0607614626499289
611	2018/02/12	1cbc26fa4558aee3e9ea361b18fab4c4001d94e373c9b743c3682111934dfa44	02bb28f3ad9d4f238df6fef9a657e4075c62d915109725035c4f616e539d4991	2.3089355806973
612	2018/02/12	02bb28f3ad9d4f238df6fef9a657e4075c62d915109725035c4f616e539d4991	d4651cdd6dac6eca3d3326957ed8f77bb8656ab5f2468b838ed5479f009b041d	0.0824619850249035
613	2018/02/12	86025ac4fb4c5ec29723ebb0083ed67aae806df115be146eb51de1d235059eb1	02bb28f3ad9d4f238df6fef9a657e4075c62d915109725035c4f616e539d4991	0.23089355806973
614	2018/02/12	7cca8739b0e2c8626b48eec2e54c943261b6488cad1bf49d5a436f9d965ca617	02bb28f3ad9d4f238df6fef9a657e4075c62d915109725035c4f616e539d4991	0.23089355806973
615	2018/02/12	02bb28f3ad9d4f238df6fef9a657e4075c62d915109725035c4f616e539d4991	045b47de0207f202fcf491e2b1056d06a3a4473c80ab3f7c28d9e684f18c6cd3	0.0288616947587162
616	2018/02/12	410669145ac61a9e18fc899f8a8195ab9fa604598928d035a1173b6b49bedc8c	02bb28f3ad9d4f238df6fef9a657e4075c62d915109725035c4f616e539d4991	0.131189521630528
617	2018/02/12	4fe873af603e3be4e497176027a5fd2a9dce153d9d199697dc154a03637d12a3	02bb28f3ad9d4f238df6fef9a657e4075c62d915109725035c4f616e539d4991	0.115446779034865
618	2018/02/12	a82ab825a411d6760071fab6c54e99b987dd14543e6444b325fd5a13e6f4d2bd	02bb28f3ad9d4f238df6fef9a657e4075c62d915109725035c4f616e539d4991	0.22201730616909
619	2018/02/12	f2785dc45bd71498dbe69d811189589d70ec6a3704a3d75980b21ef3a1172b64	02bb28f3ad9d4f238df6fef9a657e4075c62d915109725035c4f616e539d4991	0.288616947587162
620	2018/02/12	caede4e40041a1edfe2a93fb2e137a60175f9824a53cfe2393abd3b4f68305e6	02bb28f3ad9d4f238df6fef9a657e4075c62d915109725035c4f616e539d4991	0.115446779034865
621	2018/02/12	ea5645dac762b0e9c54c78d82655ba4093609f1c31d5df1f22bda638e67eae64	02bb28f3ad9d4f238df6fef9a657e4075c62d915109725035c4f616e539d4991	0.23089355806973
622	2018/02/12	6bf17ce1afbd1e3f123a473a3d30fd5540723541efac400b464675372d8bb172	02bb28f3ad9d4f238df6fef9a657e4075c62d915109725035c4f616e539d4991	0.0855161326184185
623	2018/02/12	62d3eba71a46a700f95979a325bd31a5144294aeebdf9d23c7ae470d4db80df5	02bb28f3ad9d4f238df6fef9a657e4075c62d915109725035c4f616e539d4991	0.131189521630528
624	2018/02/12	54e2fdc75978df46baf02b8f72dd811619965565caadce00eab2f2088862a487	02bb28f3ad9d4f238df6fef9a657e4075c62d915109725035c4f616e539d4991	0.164923970049807
625	2018/02/12	b0a9c3e4bb956d2a77ee45ca46500ebc5f93b55cd4270f6c65824663019d9dae	02bb28f3ad9d4f238df6fef9a657e4075c62d915109725035c4f616e539d4991	0.192414505299863
626	2018/02/12	45274b7e3d1a986d3e69e201b43e25bfaad178b6128ff58ce6613271485d123d	02bb28f3ad9d4f238df6fef9a657e4075c62d915109725035c4f616e539d4991	0.023089355806973
627	2018/02/12	d5546f4101fc27e9b41dc79bc1f761edd54545a178f4b53af1bc7123b3a05288	02bb28f3ad9d4f238df6fef9a657e4075c62d915109725035c4f616e539d4991	0.180385592241976
628	2018/02/12	1aa5cfddd3fb79b0ffd11f7c6d9884a9eb29af50d8635cbe7871f66be3f9fd25	02bb28f3ad9d4f238df6fef9a657e4075c62d915109725035c4f616e539d4991	0.180385592241976
629	2018/02/12	260f916fb59214963cc53f4a70d40079512eba4de254a4bae5d1a74dd854fcf5	02bb28f3ad9d4f238df6fef9a657e4075c62d915109725035c4f616e539d4991	0.23089355806973
630	2018/02/12	22a1639735329b159988bad03b066230d48f7f906172d56eedce27d11add654c	02bb28f3ad9d4f238df6fef9a657e4075c62d915109725035c4f616e539d4991	0.577233895174325
631	2018/02/12	a46cef4df55da82459e1a0d63cd57030d6aa5c82421dc2f091b9254f8e3b2adb	02bb28f3ad9d4f238df6fef9a657e4075c62d915109725035c4f616e539d4991	0.051928435731928
632	2018/02/12	c70cfcf5462ae1030eadf9db01bb4f97c797177c2c9401fcdd71dbdee84f2d0e	02bb28f3ad9d4f238df6fef9a657e4075c62d915109725035c4f616e539d4991	0.115446779034865
633	2018/02/12	02bb28f3ad9d4f238df6fef9a657e4075c62d915109725035c4f616e539d4991	60a76f7e5447fa8a5576dec92af49201f1129d046e1bb12000f82e362f482591	0.0962064509161451
634	2018/02/12	8af813941a66015818b4fc2d1bd898dec6f485f1239363e218926bf15ec57ee6	02bb28f3ad9d4f238df6fef9a657e4075c62d915109725035c4f616e539d4991	0.46178711613946
635	2018/02/12	8e82f249e330f9cfa773f45145b59f8ea65b6bd673376665c81aa9252cfba916	02bb28f3ad9d4f238df6fef9a657e4075c62d915109725035c4f616e539d4991	0.46178711613946
636	2018/02/12	b25afbbd79631a738faac4b62d3f5ce9445911207a233bcc4a7d15f8db3f32a4	02bb28f3ad9d4f238df6fef9a657e4075c62d915109725035c4f616e539d4991	0.180385592241976
637	2018/02/12	e59bf1c540b43c2f9690eabb36b3a5bcf6f734b7ecb657ac144b140ccc000a2f	02bb28f3ad9d4f238df6fef9a657e4075c62d915109725035c4f616e539d4991	0.0577233895174325
638	2018/02/12	02bb28f3ad9d4f238df6fef9a657e4075c62d915109725035c4f616e539d4991	c268d69d5de2e36fa166eb1add5dc193f70f7dcb619717522769cdefc9d6ea7c	0.115446779034865
639	2018/02/12	1ca4e73ad5dd79efda2cae4b311cc414f5fe060d6f8c7aef45964fc001cb141d	02bb28f3ad9d4f238df6fef9a657e4075c62d915109725035c4f616e539d4991	0.0384822596782883
640	2018/02/12	7d7b82bfaaa513d3ee32dea369fed11529a1ea1c34d7a9f3de40639fe4565bc4	02bb28f3ad9d4f238df6fef9a657e4075c62d915109725035c4f616e539d4991	0.0577233895174325
641	2018/02/12	da7045aea59b0cf38f22f77155e4166ad95cd675f8ff3ba990bdcbd25324d020	02bb28f3ad9d4f238df6fef9a657e4075c62d915109725035c4f616e539d4991	0.00607614626499289
642	2018/02/12	ed14237ca6ccce0f7ea685eee2d5cbf5d3ee2c7b883627a5b11902fe6b527826	02bb28f3ad9d4f238df6fef9a657e4075c62d915109725035c4f616e539d4991	4.6215684161275
643	2018/02/12	bff471dc1ce172570cdaa2e15c9c3383f2560b7f0e26b1567dc000b12bf62c66	02bb28f3ad9d4f238df6fef9a657e4075c62d915109725035c4f616e539d4991	0.115446779034865
644	2018/02/12	dd041abceaa82022c643a166be5d3edcc6f5656d9a81695731b0bef16935eb06	02bb28f3ad9d4f238df6fef9a657e4075c62d915109725035c4f616e539d4991	0.577233895174325
645	2018/02/12	d04c482a847f911d84ec09ec614df64f2cede07e5ac3d17341a47df1093d4cf0	2ca49128bedcdf58a1ab706df9bdf81fd4afc23ba843fd7d208d2dd63fc7fbd5	0.0577233895174325
646	2018/02/12	2ca49128bedcdf58a1ab706df9bdf81fd4afc23ba843fd7d208d2dd63fc7fbd5	32cd81c56de0f789876db52a8937817ea66c88f83806a55b55be7f7d91dcb6a6	0.023089355806973
647	2018/02/12	2ca49128bedcdf58a1ab706df9bdf81fd4afc23ba843fd7d208d2dd63fc7fbd5	280ce75afb82a64967732a6f8d17e05146e37919c67b9abb9fc2ac882c9a4bde	0.000824619850249035
648	2018/02/12	2ca49128bedcdf58a1ab706df9bdf81fd4afc23ba843fd7d208d2dd63fc7fbd5	f38bfd3e4cfcc5ff6ab2eb48d8e16bd146c2d7b1e0d755c1406244d60cd6f7fc	0.023089355806973
649	2018/02/12	2ca49128bedcdf58a1ab706df9bdf81fd4afc23ba843fd7d208d2dd63fc7fbd5	2587b8b5271984219c7f8332e4b1daa6b27025586313395faaba7e714936f8fa	1.15446779034865
650	2018/02/12	2ca49128bedcdf58a1ab706df9bdf81fd4afc23ba843fd7d208d2dd63fc7fbd5	f0e38124de73d2079bf400cd4af206f4411eb45f5553e879fb3cf5e200568ec9	1.15446779034865
651	2018/02/12	2ca49128bedcdf58a1ab706df9bdf81fd4afc23ba843fd7d208d2dd63fc7fbd5	d6d661c60bcaf23517484037d5697229744f22282e642bc92f9221acc7557853	0.0577233895174325
652	2018/02/12	2ca49128bedcdf58a1ab706df9bdf81fd4afc23ba843fd7d208d2dd63fc7fbd5	338817fa91e44b7ee4a86ad3322e02b46186bd587089e065392ed87f0d563228	0.000824619850249035
653	2018/02/12	2ca49128bedcdf58a1ab706df9bdf81fd4afc23ba843fd7d208d2dd63fc7fbd5	482d92355291d15a13228358cdbe1c4f53689ecbb2a3a2a884be86174b8d1e1a	0.577233895174325
654	2018/02/12	2ca49128bedcdf58a1ab706df9bdf81fd4afc23ba843fd7d208d2dd63fc7fbd5	305fc16187a8832c4666ca9a4e176e07e3272fc068d8b5785fa87a9c83433ce1	0.00165009303432439
655	2018/02/12	2ca49128bedcdf58a1ab706df9bdf81fd4afc23ba843fd7d208d2dd63fc7fbd5	cc161ff43b16ccbf784a095046fb16cca2930125ca296ea2d5c49d056f127301	0.115446779034865
656	2018/02/12	e40dfa3fd8e1ce55814b1d8a22f7cfb33ce1f85018f9f0db923fa2028cb65daa	2ca49128bedcdf58a1ab706df9bdf81fd4afc23ba843fd7d208d2dd63fc7fbd5	0.00165009303432439
657	2018/02/12	c39af46509e86d664f7b08bb860f2f5f73b2b1fcbd17f8d89337f0ab0b0187cd	2ca49128bedcdf58a1ab706df9bdf81fd4afc23ba843fd7d208d2dd63fc7fbd5	0.000824619850249035
658	2018/02/12	2ca49128bedcdf58a1ab706df9bdf81fd4afc23ba843fd7d208d2dd63fc7fbd5	86025ac4fb4c5ec29723ebb0083ed67aae806df115be146eb51de1d235059eb1	2.3089355806973
659	2018/02/12	2ca49128bedcdf58a1ab706df9bdf81fd4afc23ba843fd7d208d2dd63fc7fbd5	d5546f4101fc27e9b41dc79bc1f761edd54545a178f4b53af1bc7123b3a05288	0.000824619850249035
660	2018/02/12	2ca49128bedcdf58a1ab706df9bdf81fd4afc23ba843fd7d208d2dd63fc7fbd5	665aad804e6196bb3b99e6c1f35e2d5ff52c4cb40ea484ea236077d4667d875f	1.15446779034865
661	2018/02/12	2ca49128bedcdf58a1ab706df9bdf81fd4afc23ba843fd7d208d2dd63fc7fbd5	8af813941a66015818b4fc2d1bd898dec6f485f1239363e218926bf15ec57ee6	0.46178711613946
662	2018/02/12	1c1458b39d2af659b38815068d2ebc59c139ee910e9755a12aac326fd96da3e5	ee6e8b64871f927a3f30b7728904dda07501ac52d250edb18664cc2da31f89c1	10.4951617304423
663	2018/02/12	d04c482a847f911d84ec09ec614df64f2cede07e5ac3d17341a47df1093d4cf0	1c1458b39d2af659b38815068d2ebc59c139ee910e9755a12aac326fd96da3e5	10.4951617304423
664	2018/02/12	1c1458b39d2af659b38815068d2ebc59c139ee910e9755a12aac326fd96da3e5	32cd81c56de0f789876db52a8937817ea66c88f83806a55b55be7f7d91dcb6a6	0.115446779034865
665	2018/02/12	1c1458b39d2af659b38815068d2ebc59c139ee910e9755a12aac326fd96da3e5	db5ac2da98480fcbd412f239492d2a0614517da22a7553e5d32b862985adf344	10.4951617304423
666	2018/02/12	c5cae35d006c3b9f9061a70727e9ca4173caa1762b437c43a8cf60bfe7e2acf3	1c1458b39d2af659b38815068d2ebc59c139ee910e9755a12aac326fd96da3e5	0.577233895174325
667	2018/02/12	f38bfd3e4cfcc5ff6ab2eb48d8e16bd146c2d7b1e0d755c1406244d60cd6f7fc	1c1458b39d2af659b38815068d2ebc59c139ee910e9755a12aac326fd96da3e5	0.115446779034865
668	2018/02/12	3de0a94296ba83ca733d74dd6fa208f7f076aa1a1145ac79ba4b694e31bc7d31	1c1458b39d2af659b38815068d2ebc59c139ee910e9755a12aac326fd96da3e5	5.77233895174325
669	2018/02/12	87a68ebf05c0885485aeab0283d85661acb5bf8ccee348bcc249779cf29455fb	1c1458b39d2af659b38815068d2ebc59c139ee910e9755a12aac326fd96da3e5	0.577233895174325
670	2018/02/12	1c1458b39d2af659b38815068d2ebc59c139ee910e9755a12aac326fd96da3e5	df582e9086b3f17df25fd6fcda977c9f7f99b1a0d7984c4593a43a0c29ee4840	0.577233895174325
671	2018/02/12	80f9366e9ecff675370a2845febab968c57577f3cb185fea451886d9de72dabd	1c1458b39d2af659b38815068d2ebc59c139ee910e9755a12aac326fd96da3e5	10.4951617304423
672	2018/02/12	86d6a35b03d78fd770ee0a0772344e2f558d608b827b5e9ed748b4a0c819669d	1c1458b39d2af659b38815068d2ebc59c139ee910e9755a12aac326fd96da3e5	10.4951617304423
673	2018/02/12	08a7aceebeda96dd75a1fdfee774ba2009462c4126edc727edcb5454b6ca3514	1c1458b39d2af659b38815068d2ebc59c139ee910e9755a12aac326fd96da3e5	10.4951617304423
674	2018/02/12	338817fa91e44b7ee4a86ad3322e02b46186bd587089e065392ed87f0d563228	1c1458b39d2af659b38815068d2ebc59c139ee910e9755a12aac326fd96da3e5	10.4951617304423
675	2018/02/12	482d92355291d15a13228358cdbe1c4f53689ecbb2a3a2a884be86174b8d1e1a	1c1458b39d2af659b38815068d2ebc59c139ee910e9755a12aac326fd96da3e5	0.577233895174325
676	2018/02/12	8ef7bc444cc18c5fc43a04f91cc5f7a220bb9f46f097ebfbdac5f57e5fd4c2bb	1c1458b39d2af659b38815068d2ebc59c139ee910e9755a12aac326fd96da3e5	0.577233895174325
677	2018/02/12	8fb8b13bf85aff86c48eaa7b7969413dd5afcccabda8f7321af643511c69dc23	1c1458b39d2af659b38815068d2ebc59c139ee910e9755a12aac326fd96da3e5	10.4951617304423
678	2018/02/12	6b6994311af52cf5860f054f61e9669a0ab9c299fdd13f69532a753673a48eff	1c1458b39d2af659b38815068d2ebc59c139ee910e9755a12aac326fd96da3e5	10.4951617304423
679	2018/02/12	31fa72b92f10ab2ff575060b6bdca5c1971a1e8e8811e6161ef2b377d0cff268	1c1458b39d2af659b38815068d2ebc59c139ee910e9755a12aac326fd96da3e5	0.577233895174325
680	2018/02/12	54380c5e1cf6d51d45c468ee0de12896a11658886dfcd499a37e58eda9e4f14b	1c1458b39d2af659b38815068d2ebc59c139ee910e9755a12aac326fd96da3e5	0.577233895174325
681	2018/02/12	af32a7edcfde7fe0e44c1dadfae365d9d494fa351e2b74bbd2370c82cd0a9f70	1c1458b39d2af659b38815068d2ebc59c139ee910e9755a12aac326fd96da3e5	0.577233895174325
682	2018/02/12	833b0aaffb1dda86204b8a53b4b2a904d51a3643306f5d30d06dd82d20c9a582	1c1458b39d2af659b38815068d2ebc59c139ee910e9755a12aac326fd96da3e5	0.577233895174325
683	2018/02/12	126baef75843a724feed9c3c10ce97217779e3b6ad327c893ab698983ae0a60d	1c1458b39d2af659b38815068d2ebc59c139ee910e9755a12aac326fd96da3e5	0.577233895174325
684	2018/02/12	f80524bbc2bd56086cbf05d70b7f99f104dcf70bf31df08fe00beedf7becb57b	1c1458b39d2af659b38815068d2ebc59c139ee910e9755a12aac326fd96da3e5	0.577233895174325
685	2018/02/12	66d41df54c15e4ddf46544493fe9dd7bb916e04297936d70ddea06e403dd0c21	1c1458b39d2af659b38815068d2ebc59c139ee910e9755a12aac326fd96da3e5	10.4951617304423
686	2018/02/12	f52e5b26ca3c43fc8b1c4755d9dddfa28b574b72f8eed614f373ea88521a33d4	1c1458b39d2af659b38815068d2ebc59c139ee910e9755a12aac326fd96da3e5	0.577233895174325
687	2018/02/12	1c1458b39d2af659b38815068d2ebc59c139ee910e9755a12aac326fd96da3e5	df6a48e46ffe48853996d1d170fe294766301c819d6213dc7e74902f8e39f18a	10.4951617304423
688	2018/02/12	e01d68d52721769b18a1be8fec302055863801644c11de4ff15d6cdfeb4f154a	1c1458b39d2af659b38815068d2ebc59c139ee910e9755a12aac326fd96da3e5	0.577233895174325
689	2018/02/12	1c1458b39d2af659b38815068d2ebc59c139ee910e9755a12aac326fd96da3e5	ee0b8bed4573e39e60fa84673f6f079c6fa129d69f55b49b2cdd2c3b6bafb670	0.577233895174325
690	2018/02/12	bbccd0bcde985f1506523a6afbbf56c816ad4f80df4709c4a63500636051df9b	1c1458b39d2af659b38815068d2ebc59c139ee910e9755a12aac326fd96da3e5	0.577233895174325
691	2018/02/12	6e4319481f4a0c9273b55edcd91d03def761a597161941e9c2d556e9e18c0393	1c1458b39d2af659b38815068d2ebc59c139ee910e9755a12aac326fd96da3e5	10.4951617304423
692	2018/02/12	1c1458b39d2af659b38815068d2ebc59c139ee910e9755a12aac326fd96da3e5	10d8b9f7feed8263d901a8cd5519eee360bd30a197da9fb5b90ec7f33383d81f	0.577233895174325
693	2018/02/12	d6d177c44f02e98ae9fbbbb59d2109d20b4b79d2672a36d2e4ae1cd505a843dc	1c1458b39d2af659b38815068d2ebc59c139ee910e9755a12aac326fd96da3e5	10.4951617304423
694	2018/02/12	7e734a31a13e708289d5559e828a275c0239c6aa29521255d1e6e05acb73d1df	1c1458b39d2af659b38815068d2ebc59c139ee910e9755a12aac326fd96da3e5	0.577233895174325
695	2018/02/12	a5975a05171371ebe14cb1b271bdc2d6bb30029611d6c7d7cb9a91f879b0a45b	1c1458b39d2af659b38815068d2ebc59c139ee910e9755a12aac326fd96da3e5	10.4951617304423
696	2018/02/12	1c1458b39d2af659b38815068d2ebc59c139ee910e9755a12aac326fd96da3e5	f18cabcf95cad99dd53f86972c97cd69a8cb20f1959832b1d5795dfc06ab45e2	0.577233895174325
697	2018/02/12	1c1458b39d2af659b38815068d2ebc59c139ee910e9755a12aac326fd96da3e5	86025ac4fb4c5ec29723ebb0083ed67aae806df115be146eb51de1d235059eb1	2.3089355806973
698	2018/02/12	790ffc4d2fcb98c3f82b0ab9c7dc380a6ab3391bed217cf470efeab76d372842	7b17b85d5b3f05db29aca03a158664de7aeb569fbcf1d14cf9722cc01ebfcbb9	0.115446779034865
699	2018/02/12	790ffc4d2fcb98c3f82b0ab9c7dc380a6ab3391bed217cf470efeab76d372842	ee6e8b64871f927a3f30b7728904dda07501ac52d250edb18664cc2da31f89c1	0.23089355806973
700	2018/02/12	790ffc4d2fcb98c3f82b0ab9c7dc380a6ab3391bed217cf470efeab76d372842	03e66dc2115741ba494702eb7736889d5efb6edc18846e55fa6bae086d462c89	0.0577233895174325
701	2018/02/12	d04c482a847f911d84ec09ec614df64f2cede07e5ac3d17341a47df1093d4cf0	790ffc4d2fcb98c3f82b0ab9c7dc380a6ab3391bed217cf470efeab76d372842	0.0577233895174325
702	2018/02/12	790ffc4d2fcb98c3f82b0ab9c7dc380a6ab3391bed217cf470efeab76d372842	32cd81c56de0f789876db52a8937817ea66c88f83806a55b55be7f7d91dcb6a6	0.023089355806973
703	2018/02/12	790ffc4d2fcb98c3f82b0ab9c7dc380a6ab3391bed217cf470efeab76d372842	280ce75afb82a64967732a6f8d17e05146e37919c67b9abb9fc2ac882c9a4bde	0.115446779034865
704	2018/02/12	790ffc4d2fcb98c3f82b0ab9c7dc380a6ab3391bed217cf470efeab76d372842	db5ac2da98480fcbd412f239492d2a0614517da22a7553e5d32b862985adf344	0.046178711613946
705	2018/02/12	829ef048955027e7b22aef54ac545846801f1defecaca2570c86fa4af6bd525b	790ffc4d2fcb98c3f82b0ab9c7dc380a6ab3391bed217cf470efeab76d372842	0.46178711613946
706	2018/02/12	790ffc4d2fcb98c3f82b0ab9c7dc380a6ab3391bed217cf470efeab76d372842	f38bfd3e4cfcc5ff6ab2eb48d8e16bd146c2d7b1e0d755c1406244d60cd6f7fc	0.0115446779034865
707	2018/02/12	61cc36f8d054a8a992c44a244f486f17a2aed0437d83cbf1466d245558f26fbb	790ffc4d2fcb98c3f82b0ab9c7dc380a6ab3391bed217cf470efeab76d372842	0.115446779034865
708	2018/02/12	790ffc4d2fcb98c3f82b0ab9c7dc380a6ab3391bed217cf470efeab76d372842	78c6c2cfcf328faa2e50e3083d2f6074d71783e636f2703dac8aae0531fd4fb3	0.115446779034865
709	2018/02/12	2122091721a00dddbd4a06a26ae2fce7d860efed0908bdcea09ae75db20322e1	790ffc4d2fcb98c3f82b0ab9c7dc380a6ab3391bed217cf470efeab76d372842	0.577233895174325
710	2018/02/12	790ffc4d2fcb98c3f82b0ab9c7dc380a6ab3391bed217cf470efeab76d372842	621aaa54caf99b697621752ead7dbe4237957326e583d78304915a641791e63e	0.144308473793581
711	2018/02/12	790ffc4d2fcb98c3f82b0ab9c7dc380a6ab3391bed217cf470efeab76d372842	f0e38124de73d2079bf400cd4af206f4411eb45f5553e879fb3cf5e200568ec9	1.15446779034865
712	2018/02/12	790ffc4d2fcb98c3f82b0ab9c7dc380a6ab3391bed217cf470efeab76d372842	6aa3b4aab81cf6cae6afff539309273b6d6398ca236dbe54824dd16cf46c8c67	0.115446779034865
713	2018/02/12	790ffc4d2fcb98c3f82b0ab9c7dc380a6ab3391bed217cf470efeab76d372842	df582e9086b3f17df25fd6fcda977c9f7f99b1a0d7984c4593a43a0c29ee4840	0.115446779034865
714	2018/02/12	790ffc4d2fcb98c3f82b0ab9c7dc380a6ab3391bed217cf470efeab76d372842	f94901d379d58867a65c095d74df8e87c1df1963dce2eb9cde93d65e76df9308	0.00115446779034865
715	2018/02/12	97db43ebdfed92626a075250113270edccb8db590991be8e111fad9a46e3fa42	790ffc4d2fcb98c3f82b0ab9c7dc380a6ab3391bed217cf470efeab76d372842	0.115446779034865
716	2018/02/12	83e0a5e40acb95ec7f2894a59da46c34fa8d68179292a6764e448d5483a55e39	790ffc4d2fcb98c3f82b0ab9c7dc380a6ab3391bed217cf470efeab76d372842	0.0115446779034865
717	2018/02/12	790ffc4d2fcb98c3f82b0ab9c7dc380a6ab3391bed217cf470efeab76d372842	ca3e75c5b9b600a464f4210e6cf1a0ae28ccfd193fb2edca4ac839e4c687c2c1	0.115446779034865
718	2018/02/12	80f9366e9ecff675370a2845febab968c57577f3cb185fea451886d9de72dabd	790ffc4d2fcb98c3f82b0ab9c7dc380a6ab3391bed217cf470efeab76d372842	0.0519511025167917
719	2018/02/12	790ffc4d2fcb98c3f82b0ab9c7dc380a6ab3391bed217cf470efeab76d372842	d6d661c60bcaf23517484037d5697229744f22282e642bc92f9221acc7557853	0.0577233895174325
720	2018/02/12	26a0dda963d70646189a261a3fdadc0afde2c6318894671a1e2b4877808b1eff	790ffc4d2fcb98c3f82b0ab9c7dc380a6ab3391bed217cf470efeab76d372842	0.23089355806973
721	2018/02/12	29281b81b5196cb74ae33db0d0bd07b73f1bff3666bc645407fc4e9ce0ee07bc	790ffc4d2fcb98c3f82b0ab9c7dc380a6ab3391bed217cf470efeab76d372842	0.23089355806973
722	2018/02/12	790ffc4d2fcb98c3f82b0ab9c7dc380a6ab3391bed217cf470efeab76d372842	08a7aceebeda96dd75a1fdfee774ba2009462c4126edc727edcb5454b6ca3514	0.0577233895174325
723	2018/02/12	790ffc4d2fcb98c3f82b0ab9c7dc380a6ab3391bed217cf470efeab76d372842	338817fa91e44b7ee4a86ad3322e02b46186bd587089e065392ed87f0d563228	0.23089355806973
724	2018/02/12	790ffc4d2fcb98c3f82b0ab9c7dc380a6ab3391bed217cf470efeab76d372842	5de7a4081e240e63c3591b8d7e75cbe52d92a195b1567ffb1ade0d1664023fa5	2.3089355806973
725	2018/02/12	c66de4f549c05e99686bfe13cbb1d26db5beac0a09ca152abd65789b6fa41038	790ffc4d2fcb98c3f82b0ab9c7dc380a6ab3391bed217cf470efeab76d372842	0.0384822596782883
726	2018/02/12	790ffc4d2fcb98c3f82b0ab9c7dc380a6ab3391bed217cf470efeab76d372842	482d92355291d15a13228358cdbe1c4f53689ecbb2a3a2a884be86174b8d1e1a	0.115446779034865
727	2018/02/12	086117ccfda7e36dc0f0e8b6054dfc1b5729548d9e82c0324aa98d5eb1db2450	790ffc4d2fcb98c3f82b0ab9c7dc380a6ab3391bed217cf470efeab76d372842	0.023089355806973
728	2018/02/12	b90b6b2bf5ea2902b7b23969479d543077bd412e7063fc0c95a31408f920c5ac	790ffc4d2fcb98c3f82b0ab9c7dc380a6ab3391bed217cf470efeab76d372842	0.23089355806973
729	2018/02/12	91fe1cce31e35338c512bae05d49e61969e91eda2754ac222cae6c3b81b1919e	790ffc4d2fcb98c3f82b0ab9c7dc380a6ab3391bed217cf470efeab76d372842	0.0769645193565766
730	2018/02/12	790ffc4d2fcb98c3f82b0ab9c7dc380a6ab3391bed217cf470efeab76d372842	5ed5a5b98deba8d064d7872d3c6bed7ff387728b64a8e13b12f292e53204df37	0.115446779034865
731	2018/02/12	790ffc4d2fcb98c3f82b0ab9c7dc380a6ab3391bed217cf470efeab76d372842	d391571e821858a9345f6c84fe2c19d4ed1348ff7edc7fe284a671781c6f171c	2.3089355806973
732	2018/02/12	91721501887636d53fba97c5fd60ee2de6ad65925f2753c5407730c6a198bbfc	790ffc4d2fcb98c3f82b0ab9c7dc380a6ab3391bed217cf470efeab76d372842	0.128274198927628
733	2018/02/12	790ffc4d2fcb98c3f82b0ab9c7dc380a6ab3391bed217cf470efeab76d372842	9ebab35f971410aad2561383457788e0ccea03bec9692564cb416be1a6ab6013	1.15446779034865
734	2018/02/12	790ffc4d2fcb98c3f82b0ab9c7dc380a6ab3391bed217cf470efeab76d372842	c9aa6eee57d68214a72fb31d6d7b527e1142e90027ca7f12ddae2f261c2ce728	0.115446779034865
735	2018/02/12	790ffc4d2fcb98c3f82b0ab9c7dc380a6ab3391bed217cf470efeab76d372842	66b10021bf556017f8a85cfd859d56cd872c224e3b2769eb670225c65026202d	1.15446779034865
736	2018/02/12	7c94d05bc4f9d746636b784d7168c5856860b10c0f7e5d70f2fda6013cb4d287	790ffc4d2fcb98c3f82b0ab9c7dc380a6ab3391bed217cf470efeab76d372842	0.115446779034865
737	2018/02/12	790ffc4d2fcb98c3f82b0ab9c7dc380a6ab3391bed217cf470efeab76d372842	964d77959b413ab86b3707cd61db7da675551074fb431d52a946256b3e6c4c31	0.046178711613946
738	2018/02/12	790ffc4d2fcb98c3f82b0ab9c7dc380a6ab3391bed217cf470efeab76d372842	d5665373c9866b24676760d682327de022254039adbda379a8765edd5210bb28	0.23089355806973
739	2018/02/12	6fd56a4b002c2222fca73eb3e2457b0e949eb6b3895310f53c6aabe7c81d130e	790ffc4d2fcb98c3f82b0ab9c7dc380a6ab3391bed217cf470efeab76d372842	0.23089355806973
740	2018/02/12	790ffc4d2fcb98c3f82b0ab9c7dc380a6ab3391bed217cf470efeab76d372842	19febf0b1f3ef215790be6e4f5b218ef226ac4af151dce61bd7d26e4d5bfba8c	0.115446779034865
741	2018/02/12	790ffc4d2fcb98c3f82b0ab9c7dc380a6ab3391bed217cf470efeab76d372842	426e52de06cfc444084219d35f74755b9697d335689220c9b3fe59a6202eb70f	1.15446779034865
742	2018/02/12	790ffc4d2fcb98c3f82b0ab9c7dc380a6ab3391bed217cf470efeab76d372842	203760ba4585849bddd8ab446e246537740ffa437b49ac9c929ccef276dd8ed4	0.115446779034865
743	2018/02/12	790ffc4d2fcb98c3f82b0ab9c7dc380a6ab3391bed217cf470efeab76d372842	f343bc7177dd5f724d09d69af388752a201a71f1f50419e6f42e7f4718c60c31	0.23089355806973
744	2018/02/12	790ffc4d2fcb98c3f82b0ab9c7dc380a6ab3391bed217cf470efeab76d372842	c115a20396be8ff23aa00061f9007f83d9b071b4d0ff7c496a3fecf89b68b361	0.046178711613946
745	2018/02/12	b33886bf57a88c9d620fb85de86fd7daf2ee331bb3b6fb78025a52d41c2553e1	790ffc4d2fcb98c3f82b0ab9c7dc380a6ab3391bed217cf470efeab76d372842	0.115446779034865
746	2018/02/12	bf356fc93cab105312ded9639cd4e28df94a8393bc21674d8497e63f0d022e16	790ffc4d2fcb98c3f82b0ab9c7dc380a6ab3391bed217cf470efeab76d372842	0.115446779034865
747	2018/02/12	790ffc4d2fcb98c3f82b0ab9c7dc380a6ab3391bed217cf470efeab76d372842	69d11ea2e513b4506ea659c1c599f9a0c9dbe3d187abea1dfefa8dc90fa02126	2.88616947587162
748	2018/02/12	790ffc4d2fcb98c3f82b0ab9c7dc380a6ab3391bed217cf470efeab76d372842	491439638f439177e5f7aceecaccdc561f660ca1e9888be6f31e88eb9f562802	0.0144308473793581
749	2018/02/12	790ffc4d2fcb98c3f82b0ab9c7dc380a6ab3391bed217cf470efeab76d372842	6668a844a699b3bfb5962342e57e74c9789196722a4d9cb6dac1cca1afd872ec	0.115446779034865
750	2018/02/12	3e9e17cee52e6705094adfe42c07c9310e4438ed37f22ef6d6a511e63588e519	790ffc4d2fcb98c3f82b0ab9c7dc380a6ab3391bed217cf470efeab76d372842	0.256548397855255
751	2018/02/12	790ffc4d2fcb98c3f82b0ab9c7dc380a6ab3391bed217cf470efeab76d372842	26f16599dae9cbad2951b7649af4e96439dae03ae1b900ebc81873eef3299b3b	0.23089355806973
752	2018/02/12	6c22f5ae40c34622a72ac7de6fe03bd99335c96e495e6553620f511401f911a0	790ffc4d2fcb98c3f82b0ab9c7dc380a6ab3391bed217cf470efeab76d372842	5.77233895174325
753	2018/02/12	298a3482628d2fa5b8e6821a54c85b6cd01fdacb514304289f68ff779ec674cc	790ffc4d2fcb98c3f82b0ab9c7dc380a6ab3391bed217cf470efeab76d372842	0.115446779034865
754	2018/02/12	e616037f9e361b78a7b8653ed0e88188c0c25efe21faf38c363f8f613107011a	790ffc4d2fcb98c3f82b0ab9c7dc380a6ab3391bed217cf470efeab76d372842	0.0769645193565766
755	2018/02/12	790ffc4d2fcb98c3f82b0ab9c7dc380a6ab3391bed217cf470efeab76d372842	ef63a2a6397ac50a8fc1899a99bddec60bdaf2bdfa5241f7c60c129eb2c41c87	0.384835424630371
756	2018/02/12	790ffc4d2fcb98c3f82b0ab9c7dc380a6ab3391bed217cf470efeab76d372842	ea5645dac762b0e9c54c78d82655ba4093609f1c31d5df1f22bda638e67eae64	0.23089355806973
757	2018/02/12	790ffc4d2fcb98c3f82b0ab9c7dc380a6ab3391bed217cf470efeab76d372842	2f7206d35940754422c4eb0177a30fd6fcf9321512706c2f789bc97966f49a45	0.115446779034865
758	2018/02/12	24f6604d70706bbc2a953aeeee570beb3b3dc1cd4246e7b51f1b7f16106e1ebc	790ffc4d2fcb98c3f82b0ab9c7dc380a6ab3391bed217cf470efeab76d372842	0.00577233895174325
759	2018/02/12	7b17b85d5b3f05db29aca03a158664de7aeb569fbcf1d14cf9722cc01ebfcbb9	ee6e8b64871f927a3f30b7728904dda07501ac52d250edb18664cc2da31f89c1	0.23089355806973
760	2018/02/12	d04c482a847f911d84ec09ec614df64f2cede07e5ac3d17341a47df1093d4cf0	7b17b85d5b3f05db29aca03a158664de7aeb569fbcf1d14cf9722cc01ebfcbb9	0.00577233895174325
761	2018/02/12	7b17b85d5b3f05db29aca03a158664de7aeb569fbcf1d14cf9722cc01ebfcbb9	32cd81c56de0f789876db52a8937817ea66c88f83806a55b55be7f7d91dcb6a6	0.00769645193565766
762	2018/02/12	7b17b85d5b3f05db29aca03a158664de7aeb569fbcf1d14cf9722cc01ebfcbb9	db5ac2da98480fcbd412f239492d2a0614517da22a7553e5d32b862985adf344	0.115446779034865
763	2018/02/12	61cc36f8d054a8a992c44a244f486f17a2aed0437d83cbf1466d245558f26fbb	7b17b85d5b3f05db29aca03a158664de7aeb569fbcf1d14cf9722cc01ebfcbb9	0.0577233895174325
764	2018/02/12	2122091721a00dddbd4a06a26ae2fce7d860efed0908bdcea09ae75db20322e1	7b17b85d5b3f05db29aca03a158664de7aeb569fbcf1d14cf9722cc01ebfcbb9	0.115446779034865
765	2018/02/12	3de0a94296ba83ca733d74dd6fa208f7f076aa1a1145ac79ba4b694e31bc7d31	7b17b85d5b3f05db29aca03a158664de7aeb569fbcf1d14cf9722cc01ebfcbb9	5.77233895174325
766	2018/02/12	621aaa54caf99b697621752ead7dbe4237957326e583d78304915a641791e63e	7b17b85d5b3f05db29aca03a158664de7aeb569fbcf1d14cf9722cc01ebfcbb9	0.0384822596782883
767	2018/02/12	87a68ebf05c0885485aeab0283d85661acb5bf8ccee348bcc249779cf29455fb	7b17b85d5b3f05db29aca03a158664de7aeb569fbcf1d14cf9722cc01ebfcbb9	0.0384822596782883
768	2018/02/12	6aa3b4aab81cf6cae6afff539309273b6d6398ca236dbe54824dd16cf46c8c67	7b17b85d5b3f05db29aca03a158664de7aeb569fbcf1d14cf9722cc01ebfcbb9	0.0115446779034865
769	2018/02/12	f94901d379d58867a65c095d74df8e87c1df1963dce2eb9cde93d65e76df9308	7b17b85d5b3f05db29aca03a158664de7aeb569fbcf1d14cf9722cc01ebfcbb9	0.0115446779034865
770	2018/02/12	97db43ebdfed92626a075250113270edccb8db590991be8e111fad9a46e3fa42	7b17b85d5b3f05db29aca03a158664de7aeb569fbcf1d14cf9722cc01ebfcbb9	0.023089355806973
771	2018/02/12	4fdade88ac38acf38e65fb22908058d74b862d0b204361115a0dd8efae2c3b79	7b17b85d5b3f05db29aca03a158664de7aeb569fbcf1d14cf9722cc01ebfcbb9	0.115446779034865
772	2018/02/12	80f9366e9ecff675370a2845febab968c57577f3cb185fea451886d9de72dabd	7b17b85d5b3f05db29aca03a158664de7aeb569fbcf1d14cf9722cc01ebfcbb9	0.0454563197800022
773	2018/02/12	7b17b85d5b3f05db29aca03a158664de7aeb569fbcf1d14cf9722cc01ebfcbb9	8766ed1f090468b442794773f721bb054a8bbca377a968634cbe87fab0501628	0.577233895174325
774	2018/02/12	ea17b0b3e7a2b604f4936009036b23b320e15bd9b3b08c609e0cc78ed68f900a	7b17b85d5b3f05db29aca03a158664de7aeb569fbcf1d14cf9722cc01ebfcbb9	0.273130451014633
775	2018/02/12	08a7aceebeda96dd75a1fdfee774ba2009462c4126edc727edcb5454b6ca3514	7b17b85d5b3f05db29aca03a158664de7aeb569fbcf1d14cf9722cc01ebfcbb9	0.0577233895174325
776	2018/02/12	338817fa91e44b7ee4a86ad3322e02b46186bd587089e065392ed87f0d563228	7b17b85d5b3f05db29aca03a158664de7aeb569fbcf1d14cf9722cc01ebfcbb9	0.0931074972255409
777	2018/02/12	5de7a4081e240e63c3591b8d7e75cbe52d92a195b1567ffb1ade0d1664023fa5	7b17b85d5b3f05db29aca03a158664de7aeb569fbcf1d14cf9722cc01ebfcbb9	0.577233895174325
778	2018/02/12	482d92355291d15a13228358cdbe1c4f53689ecbb2a3a2a884be86174b8d1e1a	7b17b85d5b3f05db29aca03a158664de7aeb569fbcf1d14cf9722cc01ebfcbb9	0.128274198927628
779	2018/02/12	7fe7e77eb9113f1861849804962db9ed4bafc8455005a13623306cf50e608df5	7b17b85d5b3f05db29aca03a158664de7aeb569fbcf1d14cf9722cc01ebfcbb9	0.0437858997636614
780	2018/02/12	2aa6ab706aa0208e5b701bfce4d745470d05479e87bb93e5ca88825a21dbcf66	7b17b85d5b3f05db29aca03a158664de7aeb569fbcf1d14cf9722cc01ebfcbb9	0.0103825208182199
781	2018/02/12	7b17b85d5b3f05db29aca03a158664de7aeb569fbcf1d14cf9722cc01ebfcbb9	3cb66528b07877aed0b898f0970f0bdacdfd11bd3ceaebef842fe3c21808f73b	0.0288616947587162
782	2018/02/12	5c6669852752fac2e55796ca7a836782f3fa339faff0fe75f0ccaf3ea4601629	7b17b85d5b3f05db29aca03a158664de7aeb569fbcf1d14cf9722cc01ebfcbb9	0.115446779034865
783	2018/02/12	086117ccfda7e36dc0f0e8b6054dfc1b5729548d9e82c0324aa98d5eb1db2450	7b17b85d5b3f05db29aca03a158664de7aeb569fbcf1d14cf9722cc01ebfcbb9	0.023089355806973
784	2018/02/12	b90b6b2bf5ea2902b7b23969479d543077bd412e7063fc0c95a31408f920c5ac	7b17b85d5b3f05db29aca03a158664de7aeb569fbcf1d14cf9722cc01ebfcbb9	0.054974656683269
785	2018/02/12	7b17b85d5b3f05db29aca03a158664de7aeb569fbcf1d14cf9722cc01ebfcbb9	5562bcc1939bb500c02a4e8d9ed2e6a503dcda61def1575b89283e1a04bf7701	0.023089355806973
786	2018/02/12	7b17b85d5b3f05db29aca03a158664de7aeb569fbcf1d14cf9722cc01ebfcbb9	aca0197e17953ef5e21a23e802e20c24ab34adc9a355e0fc943ecf75b15b1b94	0.769645193565766
787	2018/02/12	7b17b85d5b3f05db29aca03a158664de7aeb569fbcf1d14cf9722cc01ebfcbb9	d391571e821858a9345f6c84fe2c19d4ed1348ff7edc7fe284a671781c6f171c	0.144308473793581
788	2018/02/12	7b17b85d5b3f05db29aca03a158664de7aeb569fbcf1d14cf9722cc01ebfcbb9	24b835cc550c7674ec5b39215b11e84ab71697b2ea22e97fe5e2560125d3fe93	0.0577233895174325
789	2018/02/12	a72f752963c6fe57361a88ff6c059312cde2f3cfcf87181d2a0a563ff06ab4df	7b17b85d5b3f05db29aca03a158664de7aeb569fbcf1d14cf9722cc01ebfcbb9	0.577233895174325
790	2018/02/12	3db8f231a9a72f883d97846aa0d43009a4baec258d7fb9eddd6c7714a1035cfc	7b17b85d5b3f05db29aca03a158664de7aeb569fbcf1d14cf9722cc01ebfcbb9	0.115446779034865
791	2018/02/12	873e9c1c10772a5a7c48f2b5daaf062d81168cd5ad36dcdc508b8b16eedc53c5	7b17b85d5b3f05db29aca03a158664de7aeb569fbcf1d14cf9722cc01ebfcbb9	0.23089355806973
792	2018/02/12	111c78db4fe20596c1c498eb44d4f5f17f75fc97aeb29c544b7cad8e727ffc58	7b17b85d5b3f05db29aca03a158664de7aeb569fbcf1d14cf9722cc01ebfcbb9	0.115446779034865
793	2018/02/12	7b17b85d5b3f05db29aca03a158664de7aeb569fbcf1d14cf9722cc01ebfcbb9	11ef094fbf56d863ba7c121cf5b790bb663388b84ed2f04fd304e8c2b5728c4c	0.0115446779034865
794	2018/02/12	7b17b85d5b3f05db29aca03a158664de7aeb569fbcf1d14cf9722cc01ebfcbb9	a0c8faff2ea7e941c3da16b9bbf12407cc9c652fb5d23602b35777696bfc79cd	0.288616947587162
795	2018/02/12	cb5d5f2377f797bbb2125f4709358d63d6737573ee79049c3af630b5d7913091	7b17b85d5b3f05db29aca03a158664de7aeb569fbcf1d14cf9722cc01ebfcbb9	0.0689778088014823
796	2018/02/12	1feb2e7aeaca76f9b41d13949e39989682a70bddd356e7caaad1de37d63c3275	7b17b85d5b3f05db29aca03a158664de7aeb569fbcf1d14cf9722cc01ebfcbb9	0.115446779034865
797	2018/02/12	7b17b85d5b3f05db29aca03a158664de7aeb569fbcf1d14cf9722cc01ebfcbb9	da7572e4bdd20507af449191ec19ded135df49010c6dabfc6c055636cb01ce5d	0.14147889587606
798	2018/02/12	d4cc4a87f0a6498bb5ce31d613916709ceb54906dbe492d97862e8da27386c92	7b17b85d5b3f05db29aca03a158664de7aeb569fbcf1d14cf9722cc01ebfcbb9	0.0412309925124518
799	2018/02/12	6fd56a4b002c2222fca73eb3e2457b0e949eb6b3895310f53c6aabe7c81d130e	7b17b85d5b3f05db29aca03a158664de7aeb569fbcf1d14cf9722cc01ebfcbb9	0.0115446779034865
800	2018/02/12	19febf0b1f3ef215790be6e4f5b218ef226ac4af151dce61bd7d26e4d5bfba8c	7b17b85d5b3f05db29aca03a158664de7aeb569fbcf1d14cf9722cc01ebfcbb9	0.0577233895174325
801	2018/02/12	41c4c9a7509655c190ddc29d94ac16cbf7dbb5525bf16c8d85e2daa43de359f2	7b17b85d5b3f05db29aca03a158664de7aeb569fbcf1d14cf9722cc01ebfcbb9	0.023089355806973
802	2018/02/12	5c49cf59da14db0d853f16ae110fc33230449e129f548733e418c037cc95ec94	7b17b85d5b3f05db29aca03a158664de7aeb569fbcf1d14cf9722cc01ebfcbb9	0.115445624578619
803	2018/02/12	1476c7c0955d1c0fef3b8ee2cd0a70af2cae62161ded88902b58e9417f575946	7b17b85d5b3f05db29aca03a158664de7aeb569fbcf1d14cf9722cc01ebfcbb9	0.23089355806973
804	2018/02/12	0d6d71f8136bbb68c034d1dd184ee776335e15153dda5d1c2b86d836c57091a4	7b17b85d5b3f05db29aca03a158664de7aeb569fbcf1d14cf9722cc01ebfcbb9	0.23089355806973
805	2018/02/12	850261df53bc7f0c86fe9c144d29f0f35cd127080e88ff72a6caa620e57cd5e9	7b17b85d5b3f05db29aca03a158664de7aeb569fbcf1d14cf9722cc01ebfcbb9	0.54974656683269
806	2018/02/12	d73803720fe0ae539e59ce626ac74d2f3b2f1fa703a9b3294658f548278faa28	7b17b85d5b3f05db29aca03a158664de7aeb569fbcf1d14cf9722cc01ebfcbb9	0.0717925817661436
807	2018/02/12	c2903567275ba7c1af3f7bd23fe84a918a3cb99ed38bb10315519a61cc259c4d	7b17b85d5b3f05db29aca03a158664de7aeb569fbcf1d14cf9722cc01ebfcbb9	0.0577233895174325
808	2018/02/12	7b17b85d5b3f05db29aca03a158664de7aeb569fbcf1d14cf9722cc01ebfcbb9	4b6452c32634eb2fb63984e1c3b80009a6f17777cf63883bf6660c306cfe266c	0.046178711613946
809	2018/02/12	7b17b85d5b3f05db29aca03a158664de7aeb569fbcf1d14cf9722cc01ebfcbb9	0a626be0dfeade187230126402a1c8ebaa98dbcf8a3892ba4327abea524c4ace	0.0164923970049807
810	2018/02/12	7b17b85d5b3f05db29aca03a158664de7aeb569fbcf1d14cf9722cc01ebfcbb9	c115a20396be8ff23aa00061f9007f83d9b071b4d0ff7c496a3fecf89b68b361	0.0384822596782883
811	2018/02/12	7b17b85d5b3f05db29aca03a158664de7aeb569fbcf1d14cf9722cc01ebfcbb9	f74c930c6bb3b747c0a0f1e49f16b721738ba523091ac6f253a2cc895d2df4ef	0.0962056491957208
812	2018/02/12	23076043ba0ddca872fb4ad1bcfcdb2a98e7f894a7c21a6f223382bb517303b3	7b17b85d5b3f05db29aca03a158664de7aeb569fbcf1d14cf9722cc01ebfcbb9	0.0577233895174325
813	2018/02/12	7b17b85d5b3f05db29aca03a158664de7aeb569fbcf1d14cf9722cc01ebfcbb9	186c496790c498ff7ed197180f96dde483b1afd001992ca679060269d14556cc	0.0577233895174325
814	2018/02/12	6e549b4492cc3df2e2e5ed38ce5fc8678a60c15f10a918e9c9432555bb474a52	7b17b85d5b3f05db29aca03a158664de7aeb569fbcf1d14cf9722cc01ebfcbb9	0.384822596782883
815	2018/02/12	2110473f862528d1033d91af1069a3e4bb547844bc4c8861d49d168fc8aeba4d	7b17b85d5b3f05db29aca03a158664de7aeb569fbcf1d14cf9722cc01ebfcbb9	0.115446779034865
816	2018/02/12	e9d6e44b4bca17db284fe95efcfb13c5084e2882018cc7a6283804f896fd42c7	7b17b85d5b3f05db29aca03a158664de7aeb569fbcf1d14cf9722cc01ebfcbb9	0.54974656683269
817	2018/02/12	eabf2fb0cdc6f9ab22e11684acb6da004e80c9a60e5d43f2c60d85147258a5fc	7b17b85d5b3f05db29aca03a158664de7aeb569fbcf1d14cf9722cc01ebfcbb9	0.46178711613946
818	2018/02/12	7b17b85d5b3f05db29aca03a158664de7aeb569fbcf1d14cf9722cc01ebfcbb9	a43c57231afd2bc7080e6da9a29184f17f110d08db7334ac39048ab43b0e48fa	0.115446779034865
819	2018/02/12	e57e015aee1f4bd30a06785fba4d6f20c71b6d3bd19b3807c886653d1ba47f2e	7b17b85d5b3f05db29aca03a158664de7aeb569fbcf1d14cf9722cc01ebfcbb9	0.115446779034865
820	2018/02/12	7b17b85d5b3f05db29aca03a158664de7aeb569fbcf1d14cf9722cc01ebfcbb9	26f16599dae9cbad2951b7649af4e96439dae03ae1b900ebc81873eef3299b3b	0.192414505299863
821	2018/02/12	467bfde793cbe8732103c075c6a6135d411e24e49c5d8ec5b0ab8894fcbeec69	7b17b85d5b3f05db29aca03a158664de7aeb569fbcf1d14cf9722cc01ebfcbb9	2.3089355806973
822	2018/02/12	7b17b85d5b3f05db29aca03a158664de7aeb569fbcf1d14cf9722cc01ebfcbb9	2e6a56742653defee3643f68ba4ed5fc5ae0496836904fe65d55485570f6bcb9	0.023089355806973
823	2018/02/12	5bb83d806868379fd91febdb769a826538e4daae524bad465f6944a4cd5aca28	7b17b85d5b3f05db29aca03a158664de7aeb569fbcf1d14cf9722cc01ebfcbb9	0.0577233895174325
824	2018/02/12	a7143b1f5b5b0807f0fc5775fbda9addf467fd2de9ba2860fb6503ba5d71d0bc	7b17b85d5b3f05db29aca03a158664de7aeb569fbcf1d14cf9722cc01ebfcbb9	0.0655947608152642
825	2018/02/12	7b17b85d5b3f05db29aca03a158664de7aeb569fbcf1d14cf9722cc01ebfcbb9	31cdf786aa8d499a78a3d6acff4a47cbdd37158982905a6b5c106dcda07e23ce	0.494778978420541
826	2018/02/12	e50fc8f1d69bcda628a9cbc1405eaf865e10ce95d41e26784e8003975b4c1564	7b17b85d5b3f05db29aca03a158664de7aeb569fbcf1d14cf9722cc01ebfcbb9	0.0501942517542891
827	2018/02/12	7b17b85d5b3f05db29aca03a158664de7aeb569fbcf1d14cf9722cc01ebfcbb9	d3e49c01b390d054243adb2168096b255a0ffc4fa719f1f04a2b5ca77114bbad	0.23089355806973
828	2018/02/12	7b17b85d5b3f05db29aca03a158664de7aeb569fbcf1d14cf9722cc01ebfcbb9	6f7130ce6f99bed3cb89fd12c475831e2ef531c97c5c4b9d57ac191a81b7909e	0.0577233895174325
829	2018/02/12	298a3482628d2fa5b8e6821a54c85b6cd01fdacb514304289f68ff779ec674cc	7b17b85d5b3f05db29aca03a158664de7aeb569fbcf1d14cf9722cc01ebfcbb9	0.115446779034865
830	2018/02/12	bf3d22e5e2db650fc74d3b5973627dfadc2000d3c8cddec816c9b04e6343d570	7b17b85d5b3f05db29aca03a158664de7aeb569fbcf1d14cf9722cc01ebfcbb9	0.23089355806973
831	2018/02/12	e698cd7f9f7a8ebc518c48279a072ddcc22c48fe57202b34f7cedc55a58716e3	7b17b85d5b3f05db29aca03a158664de7aeb569fbcf1d14cf9722cc01ebfcbb9	0.115446779034865
832	2018/02/12	7b17b85d5b3f05db29aca03a158664de7aeb569fbcf1d14cf9722cc01ebfcbb9	66319a7768c52a5438dbdf73adb61197cf97b6bafe999dee2783aedb522acaa2	0.115446779034865
833	2018/02/12	d0e246bf9c43ad969ae8ba338378a31d483d00e2a8b4d9dbba696c77e193d21f	7b17b85d5b3f05db29aca03a158664de7aeb569fbcf1d14cf9722cc01ebfcbb9	0.0115446779034865
834	2018/02/12	7b17b85d5b3f05db29aca03a158664de7aeb569fbcf1d14cf9722cc01ebfcbb9	045b47de0207f202fcf491e2b1056d06a3a4473c80ab3f7c28d9e684f18c6cd3	0.0577233895174325
835	2018/02/12	410669145ac61a9e18fc899f8a8195ab9fa604598928d035a1173b6b49bedc8c	7b17b85d5b3f05db29aca03a158664de7aeb569fbcf1d14cf9722cc01ebfcbb9	0.023089355806973
836	2018/02/12	5a20edd16784abd5ec2755e89682572677cd979032e1b8f0f45532549a141101	7b17b85d5b3f05db29aca03a158664de7aeb569fbcf1d14cf9722cc01ebfcbb9	0.023089355806973
837	2018/02/12	3f10ccabf1f3905d22c3ccf868da413ae484ec9e067ff37c6a68f013ae7ba44b	7b17b85d5b3f05db29aca03a158664de7aeb569fbcf1d14cf9722cc01ebfcbb9	0.00962056491957208
838	2018/02/12	ea5645dac762b0e9c54c78d82655ba4093609f1c31d5df1f22bda638e67eae64	7b17b85d5b3f05db29aca03a158664de7aeb569fbcf1d14cf9722cc01ebfcbb9	0.23089355806973
839	2018/02/12	746cb69e7731b6539849c692a0ecbddee6a5e8c53a7faf0d4e95b74c36d0736f	7b17b85d5b3f05db29aca03a158664de7aeb569fbcf1d14cf9722cc01ebfcbb9	0.115446779034865
840	2018/02/12	7b17b85d5b3f05db29aca03a158664de7aeb569fbcf1d14cf9722cc01ebfcbb9	5b5329ccd7336a9ab1d14e061bda0049f4d071f12b7ba068bead91ad4a11aca1	0.0522383615542375
841	2018/02/12	7b17b85d5b3f05db29aca03a158664de7aeb569fbcf1d14cf9722cc01ebfcbb9	e0a17027a52e4afedcb9780032e069e6ed8a7a19ef417c9c6173ed770e420e2f	0.0296017382140679
842	2018/02/12	ee6e8b64871f927a3f30b7728904dda07501ac52d250edb18664cc2da31f89c1	94df11cb4cc827cbe0790cae28a2959f454f4bfb7b7cba2b47379f539007e63c	0.23089355806973
843	2018/02/12	94df11cb4cc827cbe0790cae28a2959f454f4bfb7b7cba2b47379f539007e63c	03e66dc2115741ba494702eb7736889d5efb6edc18846e55fa6bae086d462c89	0.0577233895174325
844	2018/02/12	30b3daf1fdeaa3270e83a70edaad5007e96713489f8cade10ddcc3d4ff77a862	94df11cb4cc827cbe0790cae28a2959f454f4bfb7b7cba2b47379f539007e63c	1.15446779034865
845	2018/02/12	338817fa91e44b7ee4a86ad3322e02b46186bd587089e065392ed87f0d563228	94df11cb4cc827cbe0790cae28a2959f454f4bfb7b7cba2b47379f539007e63c	0.047737039532443
846	2018/02/12	30968b8cbaeaac5b2e864cb8fd2cc2fbddfaac769554d11c5475d63b34d6d3bc	ee6e8b64871f927a3f30b7728904dda07501ac52d250edb18664cc2da31f89c1	0.577233895174325
847	2018/02/12	ee6e8b64871f927a3f30b7728904dda07501ac52d250edb18664cc2da31f89c1	03e66dc2115741ba494702eb7736889d5efb6edc18846e55fa6bae086d462c89	0.23089355806973
848	2018/02/12	d04c482a847f911d84ec09ec614df64f2cede07e5ac3d17341a47df1093d4cf0	ee6e8b64871f927a3f30b7728904dda07501ac52d250edb18664cc2da31f89c1	0.023089355806973
849	2018/02/12	ee6e8b64871f927a3f30b7728904dda07501ac52d250edb18664cc2da31f89c1	32cd81c56de0f789876db52a8937817ea66c88f83806a55b55be7f7d91dcb6a6	0.00888052146422038
850	2018/02/12	ee6e8b64871f927a3f30b7728904dda07501ac52d250edb18664cc2da31f89c1	db5ac2da98480fcbd412f239492d2a0614517da22a7553e5d32b862985adf344	0.046178711613946
851	2018/02/12	829ef048955027e7b22aef54ac545846801f1defecaca2570c86fa4af6bd525b	ee6e8b64871f927a3f30b7728904dda07501ac52d250edb18664cc2da31f89c1	1.15446779034865
852	2018/02/12	baa1beb3725a0444496386b047492c702b53791bdc44103dc197858d76f6799d	ee6e8b64871f927a3f30b7728904dda07501ac52d250edb18664cc2da31f89c1	0.0501942517542891
853	2018/02/12	78c6c2cfcf328faa2e50e3083d2f6074d71783e636f2703dac8aae0531fd4fb3	ee6e8b64871f927a3f30b7728904dda07501ac52d250edb18664cc2da31f89c1	0.23089355806973
854	2018/02/12	2122091721a00dddbd4a06a26ae2fce7d860efed0908bdcea09ae75db20322e1	ee6e8b64871f927a3f30b7728904dda07501ac52d250edb18664cc2da31f89c1	0.577233895174325
855	2018/02/12	f0e38124de73d2079bf400cd4af206f4411eb45f5553e879fb3cf5e200568ec9	ee6e8b64871f927a3f30b7728904dda07501ac52d250edb18664cc2da31f89c1	1.15446779034865
856	2018/02/12	6aa3b4aab81cf6cae6afff539309273b6d6398ca236dbe54824dd16cf46c8c67	ee6e8b64871f927a3f30b7728904dda07501ac52d250edb18664cc2da31f89c1	0.23089355806973
857	2018/02/12	2030bb956ca20966cbdcd1be88dc738a9f792d4df19b0a90d9d3b6e2317cdd2b	ee6e8b64871f927a3f30b7728904dda07501ac52d250edb18664cc2da31f89c1	0.23089355806973
858	2018/02/12	f94901d379d58867a65c095d74df8e87c1df1963dce2eb9cde93d65e76df9308	ee6e8b64871f927a3f30b7728904dda07501ac52d250edb18664cc2da31f89c1	0.23089355806973
859	2018/02/12	ed3d4af30cab04a04256a078b6db1859ba0fb2bf6f7e5d5022b917f5639a7325	ee6e8b64871f927a3f30b7728904dda07501ac52d250edb18664cc2da31f89c1	0.23089355806973
860	2018/02/12	ca3e75c5b9b600a464f4210e6cf1a0ae28ccfd193fb2edca4ac839e4c687c2c1	ee6e8b64871f927a3f30b7728904dda07501ac52d250edb18664cc2da31f89c1	0.0115446779034865
861	2018/02/12	ee6e8b64871f927a3f30b7728904dda07501ac52d250edb18664cc2da31f89c1	d6d661c60bcaf23517484037d5697229744f22282e642bc92f9221acc7557853	0.00577233895174325
862	2018/02/12	ee6e8b64871f927a3f30b7728904dda07501ac52d250edb18664cc2da31f89c1	8766ed1f090468b442794773f721bb054a8bbca377a968634cbe87fab0501628	0.577233895174325
863	2018/02/12	86d6a35b03d78fd770ee0a0772344e2f558d608b827b5e9ed748b4a0c819669d	ee6e8b64871f927a3f30b7728904dda07501ac52d250edb18664cc2da31f89c1	1.15446779034865
864	2018/02/12	26a0dda963d70646189a261a3fdadc0afde2c6318894671a1e2b4877808b1eff	ee6e8b64871f927a3f30b7728904dda07501ac52d250edb18664cc2da31f89c1	0.23089355806973
865	2018/02/12	ea17b0b3e7a2b604f4936009036b23b320e15bd9b3b08c609e0cc78ed68f900a	ee6e8b64871f927a3f30b7728904dda07501ac52d250edb18664cc2da31f89c1	0.23089355806973
866	2018/02/12	08a7aceebeda96dd75a1fdfee774ba2009462c4126edc727edcb5454b6ca3514	ee6e8b64871f927a3f30b7728904dda07501ac52d250edb18664cc2da31f89c1	0.0577233895174325
867	2018/02/12	5de7a4081e240e63c3591b8d7e75cbe52d92a195b1567ffb1ade0d1664023fa5	ee6e8b64871f927a3f30b7728904dda07501ac52d250edb18664cc2da31f89c1	1.15446779034865
868	2018/02/12	1179555657334df5adca98b8181a2fe060bde3575d4f791d6181e7979dbca575	ee6e8b64871f927a3f30b7728904dda07501ac52d250edb18664cc2da31f89c1	0.217413896487505
869	2018/02/12	482d92355291d15a13228358cdbe1c4f53689ecbb2a3a2a884be86174b8d1e1a	ee6e8b64871f927a3f30b7728904dda07501ac52d250edb18664cc2da31f89c1	0.115446779034865
870	2018/02/12	7fe7e77eb9113f1861849804962db9ed4bafc8455005a13623306cf50e608df5	ee6e8b64871f927a3f30b7728904dda07501ac52d250edb18664cc2da31f89c1	0.23089355806973
871	2018/02/12	ee6e8b64871f927a3f30b7728904dda07501ac52d250edb18664cc2da31f89c1	3cb66528b07877aed0b898f0970f0bdacdfd11bd3ceaebef842fe3c21808f73b	0.23089355806973
872	2018/02/12	b3ab324b61ef3d8c1e2bb32296a0f7bd4b846e94cc7a2f0bad3541412d3e65e6	ee6e8b64871f927a3f30b7728904dda07501ac52d250edb18664cc2da31f89c1	0.577233895174325
873	2018/02/12	b90b6b2bf5ea2902b7b23969479d543077bd412e7063fc0c95a31408f920c5ac	ee6e8b64871f927a3f30b7728904dda07501ac52d250edb18664cc2da31f89c1	0.23089355806973
874	2018/02/12	ee6e8b64871f927a3f30b7728904dda07501ac52d250edb18664cc2da31f89c1	5562bcc1939bb500c02a4e8d9ed2e6a503dcda61def1575b89283e1a04bf7701	0.23089355806973
875	2018/02/12	91fe1cce31e35338c512bae05d49e61969e91eda2754ac222cae6c3b81b1919e	ee6e8b64871f927a3f30b7728904dda07501ac52d250edb18664cc2da31f89c1	0.0577233895174325
876	2018/02/12	ee6e8b64871f927a3f30b7728904dda07501ac52d250edb18664cc2da31f89c1	aca0197e17953ef5e21a23e802e20c24ab34adc9a355e0fc943ecf75b15b1b94	0.46178711613946
877	2018/02/12	6b6994311af52cf5860f054f61e9669a0ab9c299fdd13f69532a753673a48eff	ee6e8b64871f927a3f30b7728904dda07501ac52d250edb18664cc2da31f89c1	0.046178711613946
878	2018/02/12	ee6e8b64871f927a3f30b7728904dda07501ac52d250edb18664cc2da31f89c1	5ed5a5b98deba8d064d7872d3c6bed7ff387728b64a8e13b12f292e53204df37	0.23089355806973
879	2018/02/12	ee6e8b64871f927a3f30b7728904dda07501ac52d250edb18664cc2da31f89c1	d391571e821858a9345f6c84fe2c19d4ed1348ff7edc7fe284a671781c6f171c	5.77233895174325
880	2018/02/12	ee6e8b64871f927a3f30b7728904dda07501ac52d250edb18664cc2da31f89c1	6f4bad169bc063ae70fa07d085cc39e800c6822205e480b2764290481d44e3e4	2.88616947587162
881	2018/02/12	ee6e8b64871f927a3f30b7728904dda07501ac52d250edb18664cc2da31f89c1	786a35d07607b55ff118c09585daca2f87d1b7b4738010478851c133e47e6675	5.77233895174325
882	2018/02/12	ee6e8b64871f927a3f30b7728904dda07501ac52d250edb18664cc2da31f89c1	704e63e1837914ebffc2c82a92a0000ccd84ed50c2b7b793b51c4649410bde0e	0.23089355806973
883	2018/02/12	83d939a8917d2c7b16ab6af06c81d2959022fafebd1e1eb50348d99e0373466d	ee6e8b64871f927a3f30b7728904dda07501ac52d250edb18664cc2da31f89c1	0.23089355806973
884	2018/02/12	d8498efcc91c28855097ae55b25d79a343d9f98e1f818f85371de61518cc4ee1	ee6e8b64871f927a3f30b7728904dda07501ac52d250edb18664cc2da31f89c1	10.0388503508578
885	2018/02/12	7c94d05bc4f9d746636b784d7168c5856860b10c0f7e5d70f2fda6013cb4d287	ee6e8b64871f927a3f30b7728904dda07501ac52d250edb18664cc2da31f89c1	0.115446779034865
886	2018/02/12	964d77959b413ab86b3707cd61db7da675551074fb431d52a946256b3e6c4c31	ee6e8b64871f927a3f30b7728904dda07501ac52d250edb18664cc2da31f89c1	0.046178711613946
887	2018/02/12	b59b386e0a033335de0cfbde2d1511369ae4171aebc297478000a2117bd0ee01	ee6e8b64871f927a3f30b7728904dda07501ac52d250edb18664cc2da31f89c1	0.23089355806973
888	2018/02/12	6e3fc17e689f5e7c2740b7987da787fc80e1434be32fe22a64f8c8da64c83bcd	ee6e8b64871f927a3f30b7728904dda07501ac52d250edb18664cc2da31f89c1	0.577233895174325
889	2018/02/12	ee9c0b08288b2cf5ac879eb9f1f07b1655f380551b2e33438142760171c70255	ee6e8b64871f927a3f30b7728904dda07501ac52d250edb18664cc2da31f89c1	0.23089355806973
890	2018/02/12	c2d5a405e5b9ed77f51da27b22a4ae437b16bfc5cebb9455b3fd0351ea427562	ee6e8b64871f927a3f30b7728904dda07501ac52d250edb18664cc2da31f89c1	0.23089355806973
891	2018/02/12	906055444524ffc1706c82d4e8fdc21dbb6f85b176dd43a6158f4ca085896feb	ee6e8b64871f927a3f30b7728904dda07501ac52d250edb18664cc2da31f89c1	0.23089355806973
892	2018/02/12	ee6e8b64871f927a3f30b7728904dda07501ac52d250edb18664cc2da31f89c1	dffe62513f5d2eb9fa6591f4c966dd257a7b6063f5d899ca20da3caf5a0383a5	0.23089355806973
893	2018/02/12	1476c7c0955d1c0fef3b8ee2cd0a70af2cae62161ded88902b58e9417f575946	ee6e8b64871f927a3f30b7728904dda07501ac52d250edb18664cc2da31f89c1	0.115446779034865
894	2018/02/12	275e831ca125cc16e9b690b92ceea34560857ad3f9a4980975808f2d5f90a073	ee6e8b64871f927a3f30b7728904dda07501ac52d250edb18664cc2da31f89c1	0.0577233895174325
895	2018/02/12	203760ba4585849bddd8ab446e246537740ffa437b49ac9c929ccef276dd8ed4	ee6e8b64871f927a3f30b7728904dda07501ac52d250edb18664cc2da31f89c1	0.46178711613946
896	2018/02/12	cd63b15f08902091a94c9b32fc8b0e827d2c619a116524be84e4c61b7445ee73	ee6e8b64871f927a3f30b7728904dda07501ac52d250edb18664cc2da31f89c1	0.0577233895174325
897	2018/02/12	10348ff922880a69fcebcc47e3d82b072d1de7140b202356c9b6d93e349daa37	ee6e8b64871f927a3f30b7728904dda07501ac52d250edb18664cc2da31f89c1	0.607614626499289
898	2018/02/12	b2b4315b1dd5763ca64f2f2ba4f0abd8636fc1467cbbaa876753b95702fe443e	ee6e8b64871f927a3f30b7728904dda07501ac52d250edb18664cc2da31f89c1	0.23089355806973
899	2018/02/12	f343bc7177dd5f724d09d69af388752a201a71f1f50419e6f42e7f4718c60c31	ee6e8b64871f927a3f30b7728904dda07501ac52d250edb18664cc2da31f89c1	0.0384822596782883
900	2018/02/12	ee6e8b64871f927a3f30b7728904dda07501ac52d250edb18664cc2da31f89c1	2ed2ef14666c6f392b04dc3b952f8a6d5c8c22ef47786c582b75fda91675cd50	0.23089355806973
901	2018/02/12	0541a978fa7c7a5e98891912afda2674639a9cdc89c91839095fe145b6f2939b	ee6e8b64871f927a3f30b7728904dda07501ac52d250edb18664cc2da31f89c1	0.23089355806973
902	2018/02/12	cbe05e2cd9aa627a1054e9d4721c489dd733bc18fc3fc4c7ad6540031011bd77	ee6e8b64871f927a3f30b7728904dda07501ac52d250edb18664cc2da31f89c1	0.23089355806973
903	2018/02/12	892241b8113b3c840e0c6ddb02333146fcd5ad6ee875928148ba40cee548c9d5	ee6e8b64871f927a3f30b7728904dda07501ac52d250edb18664cc2da31f89c1	0.23089355806973
904	2018/02/12	bf356fc93cab105312ded9639cd4e28df94a8393bc21674d8497e63f0d022e16	ee6e8b64871f927a3f30b7728904dda07501ac52d250edb18664cc2da31f89c1	0.23089355806973
905	2018/02/12	ee6e8b64871f927a3f30b7728904dda07501ac52d250edb18664cc2da31f89c1	69d11ea2e513b4506ea659c1c599f9a0c9dbe3d187abea1dfefa8dc90fa02126	0.23089355806973
906	2018/02/12	b636d28468772df3c20de48aaf4a01959a68c0a6a1c27434064bc5ac6f35137b	ee6e8b64871f927a3f30b7728904dda07501ac52d250edb18664cc2da31f89c1	0.679098700205088
907	2018/02/12	cfd0eb3955d513be6ad9d1d30b1c3a8ae2d86dfc6e1f97382af7ff760f223708	ee6e8b64871f927a3f30b7728904dda07501ac52d250edb18664cc2da31f89c1	0.0115446779034865
908	2018/02/12	ee6e8b64871f927a3f30b7728904dda07501ac52d250edb18664cc2da31f89c1	186c496790c498ff7ed197180f96dde483b1afd001992ca679060269d14556cc	0.23089355806973
909	2018/02/12	4fe4611fceee8bcc9e274c10472df809d75ed53d6c8de1a292c4dd1a3efe06f2	ee6e8b64871f927a3f30b7728904dda07501ac52d250edb18664cc2da31f89c1	0.115446779034865
910	2018/02/12	9097531b1d9eccc5acfb61b95808dd921e71cbbbc3ddccc93e9724150c06072d	ee6e8b64871f927a3f30b7728904dda07501ac52d250edb18664cc2da31f89c1	2.3089355806973
911	2018/02/12	ee6e8b64871f927a3f30b7728904dda07501ac52d250edb18664cc2da31f89c1	93bbdcdee922e4f223a52fe80dbc8c3326ac7e64f5091485e5fc6d3a61a591b2	0.23089355806973
912	2018/02/12	721d734a63a528c01033b0c4b07cef78ffa1fe690bae5922cb7b3038177f903a	ee6e8b64871f927a3f30b7728904dda07501ac52d250edb18664cc2da31f89c1	0.23089355806973
913	2018/02/12	6668a844a699b3bfb5962342e57e74c9789196722a4d9cb6dac1cca1afd872ec	ee6e8b64871f927a3f30b7728904dda07501ac52d250edb18664cc2da31f89c1	0.226366233401696
914	2018/02/12	3e9e17cee52e6705094adfe42c07c9310e4438ed37f22ef6d6a511e63588e519	ee6e8b64871f927a3f30b7728904dda07501ac52d250edb18664cc2da31f89c1	0.0384822596782883
915	2018/02/12	ee6e8b64871f927a3f30b7728904dda07501ac52d250edb18664cc2da31f89c1	26f16599dae9cbad2951b7649af4e96439dae03ae1b900ebc81873eef3299b3b	0.0641370994638139
916	2018/02/12	ee6e8b64871f927a3f30b7728904dda07501ac52d250edb18664cc2da31f89c1	2e6a56742653defee3643f68ba4ed5fc5ae0496836904fe65d55485570f6bcb9	0.0303807313249645
917	2018/02/12	ee6e8b64871f927a3f30b7728904dda07501ac52d250edb18664cc2da31f89c1	803852301f05c286c3efe6925faa36204dcf2f8ad02a36353b74ca7aa19e113c	0.577233895174325
918	2018/02/12	282e5380fadf6490a64bc6091c15c095765d00c04b186e8a5079643291166e04	ee6e8b64871f927a3f30b7728904dda07501ac52d250edb18664cc2da31f89c1	0.384822596782883
919	2018/02/12	ee6e8b64871f927a3f30b7728904dda07501ac52d250edb18664cc2da31f89c1	31cdf786aa8d499a78a3d6acff4a47cbdd37158982905a6b5c106dcda07e23ce	0.494778978420541
920	2018/02/12	ee6e8b64871f927a3f30b7728904dda07501ac52d250edb18664cc2da31f89c1	e69a39d1e8fb44260f66e53059acaf99e4cdba97f6be72db9fe8e0783b241df5	0.023089355806973
921	2018/02/12	e50fc8f1d69bcda628a9cbc1405eaf865e10ce95d41e26784e8003975b4c1564	ee6e8b64871f927a3f30b7728904dda07501ac52d250edb18664cc2da31f89c1	0.0769645193565766
922	2018/02/12	726994ce307d19d9eba80e8ada32c35707c59dfa15c70aae3af8e9f0ddf0d415	ee6e8b64871f927a3f30b7728904dda07501ac52d250edb18664cc2da31f89c1	0.0577233895174325
923	2018/02/12	ee6e8b64871f927a3f30b7728904dda07501ac52d250edb18664cc2da31f89c1	3c4c06db6e2df1059fb6157c4f3d437b32e7c1b418e05e4116b5012930759bf5	0.0487398956505933
924	2018/02/12	7cca8739b0e2c8626b48eec2e54c943261b6488cad1bf49d5a436f9d965ca617	ee6e8b64871f927a3f30b7728904dda07501ac52d250edb18664cc2da31f89c1	0.23089355806973
925	2018/02/12	410669145ac61a9e18fc899f8a8195ab9fa604598928d035a1173b6b49bedc8c	ee6e8b64871f927a3f30b7728904dda07501ac52d250edb18664cc2da31f89c1	0.23089355806973
926	2018/02/12	c4a578f7d74810e456a9ee777a269a59673edb1c77f3137dee53938835379859	ee6e8b64871f927a3f30b7728904dda07501ac52d250edb18664cc2da31f89c1	0.256548397855255
927	2018/02/12	b0a9c3e4bb956d2a77ee45ca46500ebc5f93b55cd4270f6c65824663019d9dae	ee6e8b64871f927a3f30b7728904dda07501ac52d250edb18664cc2da31f89c1	0.192414505299863
928	2018/02/12	ee6e8b64871f927a3f30b7728904dda07501ac52d250edb18664cc2da31f89c1	4f6d73a6ebeefd248be55dd26af8690c17f1029cc95d715b39f10701e0eda8d6	0.115446779034865
929	2018/02/12	22a1639735329b159988bad03b066230d48f7f906172d56eedce27d11add654c	ee6e8b64871f927a3f30b7728904dda07501ac52d250edb18664cc2da31f89c1	0.115446779034865
930	2018/02/12	5d282454fc256adbad21046958bfa4e68b0190ea84d98891336612e59ba52e7f	ee6e8b64871f927a3f30b7728904dda07501ac52d250edb18664cc2da31f89c1	0.23089355806973
931	2018/02/12	5e9a9860ef5031eac8a68b629448c818674cc41444cbf813ff9c9f25ce29736d	ee6e8b64871f927a3f30b7728904dda07501ac52d250edb18664cc2da31f89c1	0.23089355806973
932	2018/02/12	ab0b6cd61dc95800cca47785f91924433a042b13027155eeb40ea6e4334ab4af	ee6e8b64871f927a3f30b7728904dda07501ac52d250edb18664cc2da31f89c1	1.15446779034865
933	2018/02/12	7d7b82bfaaa513d3ee32dea369fed11529a1ea1c34d7a9f3de40639fe4565bc4	ee6e8b64871f927a3f30b7728904dda07501ac52d250edb18664cc2da31f89c1	0.0577233895174325
934	2018/02/12	c9079c4f7e105b0cec7e85e6634ebfb34780072e2f6631c0599064f5e3140814	ee6e8b64871f927a3f30b7728904dda07501ac52d250edb18664cc2da31f89c1	0.144308473793581
935	2018/02/12	20c36672c3187435b72e76cb9085ce6f0203ea159af63c80b2352364425bc985	ee6e8b64871f927a3f30b7728904dda07501ac52d250edb18664cc2da31f89c1	0.0769645193565766
936	2018/02/12	ee6e8b64871f927a3f30b7728904dda07501ac52d250edb18664cc2da31f89c1	cc47872f30ba2a075b49114f3ed356f7fa2e9ce5912e5236fefceca951936596	0.0412309925124518
937	2018/02/12	482d92355291d15a13228358cdbe1c4f53689ecbb2a3a2a884be86174b8d1e1a	30968b8cbaeaac5b2e864cb8fd2cc2fbddfaac769554d11c5475d63b34d6d3bc	0.577233895174325
938	2018/02/12	4606c3badb44b61c5cb1c0805ae1703a3398103de890528eedb1738498636d0a	30968b8cbaeaac5b2e864cb8fd2cc2fbddfaac769554d11c5475d63b34d6d3bc	0.0577233895174325
939	2018/02/12	d04c482a847f911d84ec09ec614df64f2cede07e5ac3d17341a47df1093d4cf0	03e66dc2115741ba494702eb7736889d5efb6edc18846e55fa6bae086d462c89	0.00577233895174325
940	2018/02/12	32cd81c56de0f789876db52a8937817ea66c88f83806a55b55be7f7d91dcb6a6	03e66dc2115741ba494702eb7736889d5efb6edc18846e55fa6bae086d462c89	0.00769645193565766
941	2018/02/12	77c979a4ac765194e1afaca6066b618ca09f24805d5a8c505a29e60e804d1dd6	03e66dc2115741ba494702eb7736889d5efb6edc18846e55fa6bae086d462c89	0.144308473793581
942	2018/02/12	78c6c2cfcf328faa2e50e3083d2f6074d71783e636f2703dac8aae0531fd4fb3	03e66dc2115741ba494702eb7736889d5efb6edc18846e55fa6bae086d462c89	0.0023089355806973
943	2018/02/12	2122091721a00dddbd4a06a26ae2fce7d860efed0908bdcea09ae75db20322e1	03e66dc2115741ba494702eb7736889d5efb6edc18846e55fa6bae086d462c89	0.577233895174325
944	2018/02/12	03e66dc2115741ba494702eb7736889d5efb6edc18846e55fa6bae086d462c89	ca9e2dede5f67e440849cf542a950b54be21e0390f88fe0412c7955780e8febc	1.92411298391442
945	2018/02/12	621aaa54caf99b697621752ead7dbe4237957326e583d78304915a641791e63e	03e66dc2115741ba494702eb7736889d5efb6edc18846e55fa6bae086d462c89	0.0384822596782883
946	2018/02/12	df582e9086b3f17df25fd6fcda977c9f7f99b1a0d7984c4593a43a0c29ee4840	03e66dc2115741ba494702eb7736889d5efb6edc18846e55fa6bae086d462c89	0.0023089355806973
947	2018/02/12	2030bb956ca20966cbdcd1be88dc738a9f792d4df19b0a90d9d3b6e2317cdd2b	03e66dc2115741ba494702eb7736889d5efb6edc18846e55fa6bae086d462c89	0.023089355806973
948	2018/02/12	f94901d379d58867a65c095d74df8e87c1df1963dce2eb9cde93d65e76df9308	03e66dc2115741ba494702eb7736889d5efb6edc18846e55fa6bae086d462c89	0.0115446779034865
949	2018/02/12	ed3d4af30cab04a04256a078b6db1859ba0fb2bf6f7e5d5022b917f5639a7325	03e66dc2115741ba494702eb7736889d5efb6edc18846e55fa6bae086d462c89	0.023089355806973
950	2018/02/12	ca3e75c5b9b600a464f4210e6cf1a0ae28ccfd193fb2edca4ac839e4c687c2c1	03e66dc2115741ba494702eb7736889d5efb6edc18846e55fa6bae086d462c89	0.023089355806973
951	2018/02/12	4fdade88ac38acf38e65fb22908058d74b862d0b204361115a0dd8efae2c3b79	03e66dc2115741ba494702eb7736889d5efb6edc18846e55fa6bae086d462c89	0.0577233895174325
952	2018/02/12	80f9366e9ecff675370a2845febab968c57577f3cb185fea451886d9de72dabd	03e66dc2115741ba494702eb7736889d5efb6edc18846e55fa6bae086d462c89	0.0577233895174325
953	2018/02/12	29281b81b5196cb74ae33db0d0bd07b73f1bff3666bc645407fc4e9ce0ee07bc	03e66dc2115741ba494702eb7736889d5efb6edc18846e55fa6bae086d462c89	0.023089355806973
954	2018/02/12	078c93a8666510a3c866780ed1892e5d4f2ea73840fb0c683a66a356661d432e	03e66dc2115741ba494702eb7736889d5efb6edc18846e55fa6bae086d462c89	1.15446779034865
955	2018/02/12	03e66dc2115741ba494702eb7736889d5efb6edc18846e55fa6bae086d462c89	3cb66528b07877aed0b898f0970f0bdacdfd11bd3ceaebef842fe3c21808f73b	0.0288616947587162
956	2018/02/12	b90b6b2bf5ea2902b7b23969479d543077bd412e7063fc0c95a31408f920c5ac	03e66dc2115741ba494702eb7736889d5efb6edc18846e55fa6bae086d462c89	0.0577233895174325
957	2018/02/12	5562bcc1939bb500c02a4e8d9ed2e6a503dcda61def1575b89283e1a04bf7701	03e66dc2115741ba494702eb7736889d5efb6edc18846e55fa6bae086d462c89	0.0192411298391442
958	2018/02/12	03e66dc2115741ba494702eb7736889d5efb6edc18846e55fa6bae086d462c89	d391571e821858a9345f6c84fe2c19d4ed1348ff7edc7fe284a671781c6f171c	2.3089355806973
959	2018/02/12	c9aa6eee57d68214a72fb31d6d7b527e1142e90027ca7f12ddae2f261c2ce728	03e66dc2115741ba494702eb7736889d5efb6edc18846e55fa6bae086d462c89	1.28274198927628
960	2018/02/12	31fa72b92f10ab2ff575060b6bdca5c1971a1e8e8811e6161ef2b377d0cff268	03e66dc2115741ba494702eb7736889d5efb6edc18846e55fa6bae086d462c89	0.0824619850249035
961	2018/02/12	704e63e1837914ebffc2c82a92a0000ccd84ed50c2b7b793b51c4649410bde0e	03e66dc2115741ba494702eb7736889d5efb6edc18846e55fa6bae086d462c89	0.023089355806973
962	2018/02/12	d42d4380824822dd08a8e25257db8085134082873b4e98ef16934b819c228eea	03e66dc2115741ba494702eb7736889d5efb6edc18846e55fa6bae086d462c89	2.81852487878088
963	2018/02/12	11ef094fbf56d863ba7c121cf5b790bb663388b84ed2f04fd304e8c2b5728c4c	03e66dc2115741ba494702eb7736889d5efb6edc18846e55fa6bae086d462c89	0.115446779034865
964	2018/02/12	d8c87236d75c31a36c66267e7093232b8e77fb0e028d4bd7df8283cb60e65e82	03e66dc2115741ba494702eb7736889d5efb6edc18846e55fa6bae086d462c89	0.0384822596782883
965	2018/02/12	259dec144c8f384a2ed24a2597a6ccaee89f3a1af5d3fb7299337fc10e02eafd	03e66dc2115741ba494702eb7736889d5efb6edc18846e55fa6bae086d462c89	1.15446779034865
966	2018/02/12	cb03d284bbfa6be42a035ebd406587699afbc3e22529f04e42d7de7d3093db1a	03e66dc2115741ba494702eb7736889d5efb6edc18846e55fa6bae086d462c89	0.384822596782883
967	2018/02/12	03e66dc2115741ba494702eb7736889d5efb6edc18846e55fa6bae086d462c89	4b6452c32634eb2fb63984e1c3b80009a6f17777cf63883bf6660c306cfe266c	0.0577233895174325
968	2018/02/12	03e66dc2115741ba494702eb7736889d5efb6edc18846e55fa6bae086d462c89	f23d4cd1af243666557a35124d43f18ca86944d51f3f6f41f7fd51578d445a47	0.179499314377239
969	2018/02/12	b33886bf57a88c9d620fb85de86fd7daf2ee331bb3b6fb78025a52d41c2553e1	03e66dc2115741ba494702eb7736889d5efb6edc18846e55fa6bae086d462c89	0.0296017382140679
970	2018/02/12	69d11ea2e513b4506ea659c1c599f9a0c9dbe3d187abea1dfefa8dc90fa02126	03e66dc2115741ba494702eb7736889d5efb6edc18846e55fa6bae086d462c89	2.3089355806973
971	2018/02/12	b636d28468772df3c20de48aaf4a01959a68c0a6a1c27434064bc5ac6f35137b	03e66dc2115741ba494702eb7736889d5efb6edc18846e55fa6bae086d462c89	5.77233895174325
972	2018/02/12	a7fe0e3e9ad61fe60acec7b5ffff16157166935459e7004e2de232aa3af68acd	03e66dc2115741ba494702eb7736889d5efb6edc18846e55fa6bae086d462c89	0.0577233895174325
973	2018/02/12	5da4148bdff5b297cf4032a50b2cc24d7267277940fa4cc94fa64354f1374986	03e66dc2115741ba494702eb7736889d5efb6edc18846e55fa6bae086d462c89	0.0577233895174325
974	2018/02/12	2e315ce1e4db2c5fa4f43723937df3b7051658ded244ba03625f5bfc57690546	03e66dc2115741ba494702eb7736889d5efb6edc18846e55fa6bae086d462c89	0.023089355806973
975	2018/02/12	a80e2504a5dc28ec794676e37d98416eeecff823fe99cf33958162216b7f30c2	03e66dc2115741ba494702eb7736889d5efb6edc18846e55fa6bae086d462c89	0.023089355806973
976	2018/02/12	6668a844a699b3bfb5962342e57e74c9789196722a4d9cb6dac1cca1afd872ec	03e66dc2115741ba494702eb7736889d5efb6edc18846e55fa6bae086d462c89	0.23089355806973
977	2018/02/12	5491674588828c7c35a3144e23f5965623b36690b31b89f2f5af7e2f24f12b43	03e66dc2115741ba494702eb7736889d5efb6edc18846e55fa6bae086d462c89	0.23089355806973
978	2018/02/12	03e66dc2115741ba494702eb7736889d5efb6edc18846e55fa6bae086d462c89	85f8215370240b5293084362696d0ba0949dfb88b9a4022c006ad015e897c17d	2.3089355806973
979	2018/02/12	3e9e17cee52e6705094adfe42c07c9310e4438ed37f22ef6d6a511e63588e519	03e66dc2115741ba494702eb7736889d5efb6edc18846e55fa6bae086d462c89	0.0577233895174325
980	2018/02/12	907cda84d14dacaa1fbf9bbf7761e19f2e7305cd7541afa594feab76da26e2e4	03e66dc2115741ba494702eb7736889d5efb6edc18846e55fa6bae086d462c89	0.0654549252930472
981	2018/02/12	03e66dc2115741ba494702eb7736889d5efb6edc18846e55fa6bae086d462c89	26f16599dae9cbad2951b7649af4e96439dae03ae1b900ebc81873eef3299b3b	0.0641370994638139
982	2018/02/12	ba92f5a414841cf14b5ddc45c39da4ddf09ffb9201964473f24c3e6dd98fe69e	03e66dc2115741ba494702eb7736889d5efb6edc18846e55fa6bae086d462c89	0.046178711613946
983	2018/02/12	b3a11e4060d2f8436601771b7ce0ab365a30fd47e1a3b09bd58f16c5b528e88f	03e66dc2115741ba494702eb7736889d5efb6edc18846e55fa6bae086d462c89	0.0366515164324857
984	2018/02/12	ea5645dac762b0e9c54c78d82655ba4093609f1c31d5df1f22bda638e67eae64	03e66dc2115741ba494702eb7736889d5efb6edc18846e55fa6bae086d462c89	0.23089355806973
985	2018/02/12	d04c482a847f911d84ec09ec614df64f2cede07e5ac3d17341a47df1093d4cf0	280ce75afb82a64967732a6f8d17e05146e37919c67b9abb9fc2ac882c9a4bde	1.15446779034865
986	2018/02/12	d04c482a847f911d84ec09ec614df64f2cede07e5ac3d17341a47df1093d4cf0	77c979a4ac765194e1afaca6066b618ca09f24805d5a8c505a29e60e804d1dd6	0.00577233895174325
987	2018/02/12	d04c482a847f911d84ec09ec614df64f2cede07e5ac3d17341a47df1093d4cf0	f38bfd3e4cfcc5ff6ab2eb48d8e16bd146c2d7b1e0d755c1406244d60cd6f7fc	0.115446779034865
988	2018/02/12	d04c482a847f911d84ec09ec614df64f2cede07e5ac3d17341a47df1093d4cf0	78c6c2cfcf328faa2e50e3083d2f6074d71783e636f2703dac8aae0531fd4fb3	0.0577233895174325
989	2018/02/12	d04c482a847f911d84ec09ec614df64f2cede07e5ac3d17341a47df1093d4cf0	df582e9086b3f17df25fd6fcda977c9f7f99b1a0d7984c4593a43a0c29ee4840	0.023089355806973
990	2018/02/12	d04c482a847f911d84ec09ec614df64f2cede07e5ac3d17341a47df1093d4cf0	2030bb956ca20966cbdcd1be88dc738a9f792d4df19b0a90d9d3b6e2317cdd2b	0.0577233895174325
991	2018/02/12	d04c482a847f911d84ec09ec614df64f2cede07e5ac3d17341a47df1093d4cf0	f94901d379d58867a65c095d74df8e87c1df1963dce2eb9cde93d65e76df9308	0.0577233895174325
992	2018/02/12	d04c482a847f911d84ec09ec614df64f2cede07e5ac3d17341a47df1093d4cf0	80f9366e9ecff675370a2845febab968c57577f3cb185fea451886d9de72dabd	0.0519511025167917
993	2018/02/12	d04c482a847f911d84ec09ec614df64f2cede07e5ac3d17341a47df1093d4cf0	fe0f09eb6645a56a3bb3a560a365bb86e44d2871626aed4cda2e7b462e0c7d1b	10.9949313366538
994	2018/02/12	d04c482a847f911d84ec09ec614df64f2cede07e5ac3d17341a47df1093d4cf0	078c93a8666510a3c866780ed1892e5d4f2ea73840fb0c683a66a356661d432e	0.0577233895174325
995	2018/02/12	d04c482a847f911d84ec09ec614df64f2cede07e5ac3d17341a47df1093d4cf0	5de7a4081e240e63c3591b8d7e75cbe52d92a195b1567ffb1ade0d1664023fa5	1.15446779034865
996	2018/02/12	d04c482a847f911d84ec09ec614df64f2cede07e5ac3d17341a47df1093d4cf0	482d92355291d15a13228358cdbe1c4f53689ecbb2a3a2a884be86174b8d1e1a	0.577233895174325
997	2018/02/12	7fe7e77eb9113f1861849804962db9ed4bafc8455005a13623306cf50e608df5	d04c482a847f911d84ec09ec614df64f2cede07e5ac3d17341a47df1093d4cf0	0.0577233895174325
998	2018/02/12	d04c482a847f911d84ec09ec614df64f2cede07e5ac3d17341a47df1093d4cf0	086117ccfda7e36dc0f0e8b6054dfc1b5729548d9e82c0324aa98d5eb1db2450	0.023089355806973
999	2018/02/12	d04c482a847f911d84ec09ec614df64f2cede07e5ac3d17341a47df1093d4cf0	5ed5a5b98deba8d064d7872d3c6bed7ff387728b64a8e13b12f292e53204df37	0.00577233895174325
1000	2018/02/12	d04c482a847f911d84ec09ec614df64f2cede07e5ac3d17341a47df1093d4cf0	31fa72b92f10ab2ff575060b6bdca5c1971a1e8e8811e6161ef2b377d0cff268	0.0577233895174325
1001	2018/02/12	d04c482a847f911d84ec09ec614df64f2cede07e5ac3d17341a47df1093d4cf0	704e63e1837914ebffc2c82a92a0000ccd84ed50c2b7b793b51c4649410bde0e	0.0577233895174325
1002	2018/02/12	d04c482a847f911d84ec09ec614df64f2cede07e5ac3d17341a47df1093d4cf0	964d77959b413ab86b3707cd61db7da675551074fb431d52a946256b3e6c4c31	0.115446779034865
1003	2018/02/12	d04c482a847f911d84ec09ec614df64f2cede07e5ac3d17341a47df1093d4cf0	6fd56a4b002c2222fca73eb3e2457b0e949eb6b3895310f53c6aabe7c81d130e	0.0577233895174325
1004	2018/02/12	d04c482a847f911d84ec09ec614df64f2cede07e5ac3d17341a47df1093d4cf0	19febf0b1f3ef215790be6e4f5b218ef226ac4af151dce61bd7d26e4d5bfba8c	0.0577233895174325
1005	2018/02/12	d04c482a847f911d84ec09ec614df64f2cede07e5ac3d17341a47df1093d4cf0	0db6a957c013d1918d4808c13365c2125e848b65071f6068afb3a17bd8d63f18	0.0577233895174325
1006	2018/02/12	d04c482a847f911d84ec09ec614df64f2cede07e5ac3d17341a47df1093d4cf0	4b6452c32634eb2fb63984e1c3b80009a6f17777cf63883bf6660c306cfe266c	0.0577233895174325
1007	2018/02/12	d04c482a847f911d84ec09ec614df64f2cede07e5ac3d17341a47df1093d4cf0	2ed2ef14666c6f392b04dc3b952f8a6d5c8c22ef47786c582b75fda91675cd50	0.0577233895174325
1008	2018/02/12	d04c482a847f911d84ec09ec614df64f2cede07e5ac3d17341a47df1093d4cf0	79c71f2e36e403f2d38ecaeb553bffc201b90008f1eda0fab56326cc1add3c97	0.0577233895174325
1009	2018/02/12	d04c482a847f911d84ec09ec614df64f2cede07e5ac3d17341a47df1093d4cf0	0541a978fa7c7a5e98891912afda2674639a9cdc89c91839095fe145b6f2939b	0.0577233895174325
1010	2018/02/12	d04c482a847f911d84ec09ec614df64f2cede07e5ac3d17341a47df1093d4cf0	892241b8113b3c840e0c6ddb02333146fcd5ad6ee875928148ba40cee548c9d5	0.0577233895174325
1011	2018/02/12	d04c482a847f911d84ec09ec614df64f2cede07e5ac3d17341a47df1093d4cf0	f74c930c6bb3b747c0a0f1e49f16b721738ba523091ac6f253a2cc895d2df4ef	0.046178711613946
1012	2018/02/12	d04c482a847f911d84ec09ec614df64f2cede07e5ac3d17341a47df1093d4cf0	ef0461a518d6dffc5ccb56fa8c3849022bac59a88f0f302a8dd3ccc8f8d296e4	0.128274198927628
1013	2018/02/12	d04c482a847f911d84ec09ec614df64f2cede07e5ac3d17341a47df1093d4cf0	dc0304d9352e9eb5640c13211b06faa5d75ce53c413dc9f17f9c1845bfff8548	0.0577233895174325
1014	2018/02/12	d04c482a847f911d84ec09ec614df64f2cede07e5ac3d17341a47df1093d4cf0	93bbdcdee922e4f223a52fe80dbc8c3326ac7e64f5091485e5fc6d3a61a591b2	0.0577233895174325
1015	2018/02/12	280ce75afb82a64967732a6f8d17e05146e37919c67b9abb9fc2ac882c9a4bde	32cd81c56de0f789876db52a8937817ea66c88f83806a55b55be7f7d91dcb6a6	0.023089355806973
1016	2018/02/12	280ce75afb82a64967732a6f8d17e05146e37919c67b9abb9fc2ac882c9a4bde	db5ac2da98480fcbd412f239492d2a0614517da22a7553e5d32b862985adf344	0.046178711613946
1017	2018/02/12	77c979a4ac765194e1afaca6066b618ca09f24805d5a8c505a29e60e804d1dd6	280ce75afb82a64967732a6f8d17e05146e37919c67b9abb9fc2ac882c9a4bde	1.15446779034865
1018	2018/02/12	61cc36f8d054a8a992c44a244f486f17a2aed0437d83cbf1466d245558f26fbb	280ce75afb82a64967732a6f8d17e05146e37919c67b9abb9fc2ac882c9a4bde	1.15446779034865
1019	2018/02/12	2122091721a00dddbd4a06a26ae2fce7d860efed0908bdcea09ae75db20322e1	280ce75afb82a64967732a6f8d17e05146e37919c67b9abb9fc2ac882c9a4bde	0.0288616947587162
1020	2018/02/12	97db43ebdfed92626a075250113270edccb8db590991be8e111fad9a46e3fa42	280ce75afb82a64967732a6f8d17e05146e37919c67b9abb9fc2ac882c9a4bde	0.0115446779034865
1021	2018/02/12	26a0dda963d70646189a261a3fdadc0afde2c6318894671a1e2b4877808b1eff	280ce75afb82a64967732a6f8d17e05146e37919c67b9abb9fc2ac882c9a4bde	1.15446779034865
1022	2018/02/12	29281b81b5196cb74ae33db0d0bd07b73f1bff3666bc645407fc4e9ce0ee07bc	280ce75afb82a64967732a6f8d17e05146e37919c67b9abb9fc2ac882c9a4bde	1.15446779034865
1023	2018/02/12	280ce75afb82a64967732a6f8d17e05146e37919c67b9abb9fc2ac882c9a4bde	30b3daf1fdeaa3270e83a70edaad5007e96713489f8cade10ddcc3d4ff77a862	5.77233895174325
1024	2018/02/12	482d92355291d15a13228358cdbe1c4f53689ecbb2a3a2a884be86174b8d1e1a	280ce75afb82a64967732a6f8d17e05146e37919c67b9abb9fc2ac882c9a4bde	2.3089355806973
1025	2018/02/12	5c6669852752fac2e55796ca7a836782f3fa339faff0fe75f0ccaf3ea4601629	280ce75afb82a64967732a6f8d17e05146e37919c67b9abb9fc2ac882c9a4bde	0.577233895174325
1026	2018/02/12	086117ccfda7e36dc0f0e8b6054dfc1b5729548d9e82c0324aa98d5eb1db2450	280ce75afb82a64967732a6f8d17e05146e37919c67b9abb9fc2ac882c9a4bde	0.023089355806973
1027	2018/02/12	6b6994311af52cf5860f054f61e9669a0ab9c299fdd13f69532a753673a48eff	280ce75afb82a64967732a6f8d17e05146e37919c67b9abb9fc2ac882c9a4bde	0.0577233895174325
1028	2018/02/12	280ce75afb82a64967732a6f8d17e05146e37919c67b9abb9fc2ac882c9a4bde	5ed5a5b98deba8d064d7872d3c6bed7ff387728b64a8e13b12f292e53204df37	0.115446779034865
1029	2018/02/12	280ce75afb82a64967732a6f8d17e05146e37919c67b9abb9fc2ac882c9a4bde	d5665373c9866b24676760d682327de022254039adbda379a8765edd5210bb28	1.15446779034865
1030	2018/02/12	6fd56a4b002c2222fca73eb3e2457b0e949eb6b3895310f53c6aabe7c81d130e	280ce75afb82a64967732a6f8d17e05146e37919c67b9abb9fc2ac882c9a4bde	1.15446779034865
1031	2018/02/12	ec7f8375f475d75dc025f39aac33c8e13ea6521e1e375fef10fd82f324809d0a	280ce75afb82a64967732a6f8d17e05146e37919c67b9abb9fc2ac882c9a4bde	0.577233895174325
1032	2018/02/12	0d6d71f8136bbb68c034d1dd184ee776335e15153dda5d1c2b86d836c57091a4	280ce75afb82a64967732a6f8d17e05146e37919c67b9abb9fc2ac882c9a4bde	0.769696506666211
1033	2018/02/12	280ce75afb82a64967732a6f8d17e05146e37919c67b9abb9fc2ac882c9a4bde	4b6452c32634eb2fb63984e1c3b80009a6f17777cf63883bf6660c306cfe266c	1.15446779034865
1034	2018/02/12	829ef048955027e7b22aef54ac545846801f1defecaca2570c86fa4af6bd525b	32cd81c56de0f789876db52a8937817ea66c88f83806a55b55be7f7d91dcb6a6	0.46178711613946
1035	2018/02/12	7eac3580261b5a8fe679ee491c53dc4940e8cb7630e12cf6b70e6a2f7c01a792	32cd81c56de0f789876db52a8937817ea66c88f83806a55b55be7f7d91dcb6a6	0.023089355806973
1036	2018/02/12	f38bfd3e4cfcc5ff6ab2eb48d8e16bd146c2d7b1e0d755c1406244d60cd6f7fc	32cd81c56de0f789876db52a8937817ea66c88f83806a55b55be7f7d91dcb6a6	0.115446779034865
1037	2018/02/12	61cc36f8d054a8a992c44a244f486f17a2aed0437d83cbf1466d245558f26fbb	32cd81c56de0f789876db52a8937817ea66c88f83806a55b55be7f7d91dcb6a6	0.00769645193565766
1038	2018/02/12	621aaa54caf99b697621752ead7dbe4237957326e583d78304915a641791e63e	32cd81c56de0f789876db52a8937817ea66c88f83806a55b55be7f7d91dcb6a6	0.026848088147643
1039	2018/02/12	2587b8b5271984219c7f8332e4b1daa6b27025586313395faaba7e714936f8fa	32cd81c56de0f789876db52a8937817ea66c88f83806a55b55be7f7d91dcb6a6	1.15446779034865
1040	2018/02/12	f0e38124de73d2079bf400cd4af206f4411eb45f5553e879fb3cf5e200568ec9	32cd81c56de0f789876db52a8937817ea66c88f83806a55b55be7f7d91dcb6a6	1.15446779034865
1041	2018/02/12	87a68ebf05c0885485aeab0283d85661acb5bf8ccee348bcc249779cf29455fb	32cd81c56de0f789876db52a8937817ea66c88f83806a55b55be7f7d91dcb6a6	0.00769645193565766
1042	2018/02/12	df582e9086b3f17df25fd6fcda977c9f7f99b1a0d7984c4593a43a0c29ee4840	32cd81c56de0f789876db52a8937817ea66c88f83806a55b55be7f7d91dcb6a6	0.0115446779034865
1043	2018/02/12	2030bb956ca20966cbdcd1be88dc738a9f792d4df19b0a90d9d3b6e2317cdd2b	32cd81c56de0f789876db52a8937817ea66c88f83806a55b55be7f7d91dcb6a6	0.00769645193565766
1044	2018/02/12	f94901d379d58867a65c095d74df8e87c1df1963dce2eb9cde93d65e76df9308	32cd81c56de0f789876db52a8937817ea66c88f83806a55b55be7f7d91dcb6a6	0.023089355806973
1045	2018/02/12	83e0a5e40acb95ec7f2894a59da46c34fa8d68179292a6764e448d5483a55e39	32cd81c56de0f789876db52a8937817ea66c88f83806a55b55be7f7d91dcb6a6	0.023089355806973
1046	2018/02/12	80f9366e9ecff675370a2845febab968c57577f3cb185fea451886d9de72dabd	32cd81c56de0f789876db52a8937817ea66c88f83806a55b55be7f7d91dcb6a6	0.0384822596782883
1047	2018/02/12	86d6a35b03d78fd770ee0a0772344e2f558d608b827b5e9ed748b4a0c819669d	32cd81c56de0f789876db52a8937817ea66c88f83806a55b55be7f7d91dcb6a6	0.115446779034865
1048	2018/02/12	26a0dda963d70646189a261a3fdadc0afde2c6318894671a1e2b4877808b1eff	32cd81c56de0f789876db52a8937817ea66c88f83806a55b55be7f7d91dcb6a6	0.00824619850249035
1049	2018/02/12	c66de4f549c05e99686bfe13cbb1d26db5beac0a09ca152abd65789b6fa41038	32cd81c56de0f789876db52a8937817ea66c88f83806a55b55be7f7d91dcb6a6	0.0384822596782883
1050	2018/02/12	086117ccfda7e36dc0f0e8b6054dfc1b5729548d9e82c0324aa98d5eb1db2450	32cd81c56de0f789876db52a8937817ea66c88f83806a55b55be7f7d91dcb6a6	0.023089355806973
1051	2018/02/12	5ed5a5b98deba8d064d7872d3c6bed7ff387728b64a8e13b12f292e53204df37	32cd81c56de0f789876db52a8937817ea66c88f83806a55b55be7f7d91dcb6a6	0.00780045804289628
1052	2018/02/12	a72f752963c6fe57361a88ff6c059312cde2f3cfcf87181d2a0a563ff06ab4df	32cd81c56de0f789876db52a8937817ea66c88f83806a55b55be7f7d91dcb6a6	0.023089355806973
1053	2018/02/12	6e3fc17e689f5e7c2740b7987da787fc80e1434be32fe22a64f8c8da64c83bcd	32cd81c56de0f789876db52a8937817ea66c88f83806a55b55be7f7d91dcb6a6	0.384835424630371
1054	2018/02/12	6fd56a4b002c2222fca73eb3e2457b0e949eb6b3895310f53c6aabe7c81d130e	32cd81c56de0f789876db52a8937817ea66c88f83806a55b55be7f7d91dcb6a6	0.0144308473793581
1055	2018/02/12	19febf0b1f3ef215790be6e4f5b218ef226ac4af151dce61bd7d26e4d5bfba8c	32cd81c56de0f789876db52a8937817ea66c88f83806a55b55be7f7d91dcb6a6	0.00769645193565766
1056	2018/02/12	32cd81c56de0f789876db52a8937817ea66c88f83806a55b55be7f7d91dcb6a6	f4986fc03885495db3117363773646588a395af114a5379ec36e663f8a730065	0.023089355806973
1057	2018/02/12	203760ba4585849bddd8ab446e246537740ffa437b49ac9c929ccef276dd8ed4	32cd81c56de0f789876db52a8937817ea66c88f83806a55b55be7f7d91dcb6a6	0.046178711613946
1058	2018/02/12	f343bc7177dd5f724d09d69af388752a201a71f1f50419e6f42e7f4718c60c31	32cd81c56de0f789876db52a8937817ea66c88f83806a55b55be7f7d91dcb6a6	0.0384822596782883
1059	2018/02/12	0541a978fa7c7a5e98891912afda2674639a9cdc89c91839095fe145b6f2939b	32cd81c56de0f789876db52a8937817ea66c88f83806a55b55be7f7d91dcb6a6	0.0577233895174325
1060	2018/02/12	69d11ea2e513b4506ea659c1c599f9a0c9dbe3d187abea1dfefa8dc90fa02126	32cd81c56de0f789876db52a8937817ea66c88f83806a55b55be7f7d91dcb6a6	2.88616947587162
1061	2018/02/12	8351edf55a91f0d0372e1ee525fd57e67d228efe3ac2f2259fec4eda54d599da	32cd81c56de0f789876db52a8937817ea66c88f83806a55b55be7f7d91dcb6a6	0.0288616947587162
1062	2018/02/12	32cd81c56de0f789876db52a8937817ea66c88f83806a55b55be7f7d91dcb6a6	26f16599dae9cbad2951b7649af4e96439dae03ae1b900ebc81873eef3299b3b	0.023089355806973
1063	2018/02/12	cf5a7c362c8bec4ba25fbca40393304ffff04bed23aeafcc0e722a2af2ee8d3d	32cd81c56de0f789876db52a8937817ea66c88f83806a55b55be7f7d91dcb6a6	0.0115446779034865
1064	2018/02/12	298a3482628d2fa5b8e6821a54c85b6cd01fdacb514304289f68ff779ec674cc	32cd81c56de0f789876db52a8937817ea66c88f83806a55b55be7f7d91dcb6a6	0.115446779034865
1065	2018/02/12	829ef048955027e7b22aef54ac545846801f1defecaca2570c86fa4af6bd525b	db5ac2da98480fcbd412f239492d2a0614517da22a7553e5d32b862985adf344	0.115446779034865
1066	2018/02/12	77c979a4ac765194e1afaca6066b618ca09f24805d5a8c505a29e60e804d1dd6	db5ac2da98480fcbd412f239492d2a0614517da22a7553e5d32b862985adf344	0.046178711613946
1067	2018/02/12	7eac3580261b5a8fe679ee491c53dc4940e8cb7630e12cf6b70e6a2f7c01a792	db5ac2da98480fcbd412f239492d2a0614517da22a7553e5d32b862985adf344	0.0577233895174325
1068	2018/02/12	61cc36f8d054a8a992c44a244f486f17a2aed0437d83cbf1466d245558f26fbb	db5ac2da98480fcbd412f239492d2a0614517da22a7553e5d32b862985adf344	0.046178711613946
1069	2018/02/12	7fc6ac366689866120d7c4478649d98b8599a9bf8fdd20b00d6f51d751513a05	db5ac2da98480fcbd412f239492d2a0614517da22a7553e5d32b862985adf344	0.0577233895174325
1070	2018/02/12	f0e38124de73d2079bf400cd4af206f4411eb45f5553e879fb3cf5e200568ec9	db5ac2da98480fcbd412f239492d2a0614517da22a7553e5d32b862985adf344	1.15446779034865
1071	2018/02/12	6aa3b4aab81cf6cae6afff539309273b6d6398ca236dbe54824dd16cf46c8c67	db5ac2da98480fcbd412f239492d2a0614517da22a7553e5d32b862985adf344	0.0577233895174325
1072	2018/02/12	df582e9086b3f17df25fd6fcda977c9f7f99b1a0d7984c4593a43a0c29ee4840	db5ac2da98480fcbd412f239492d2a0614517da22a7553e5d32b862985adf344	0.046178711613946
1073	2018/02/12	f94901d379d58867a65c095d74df8e87c1df1963dce2eb9cde93d65e76df9308	db5ac2da98480fcbd412f239492d2a0614517da22a7553e5d32b862985adf344	0.0577233895174325
1074	2018/02/12	97db43ebdfed92626a075250113270edccb8db590991be8e111fad9a46e3fa42	db5ac2da98480fcbd412f239492d2a0614517da22a7553e5d32b862985adf344	0.0115446779034865
1075	2018/02/12	83e0a5e40acb95ec7f2894a59da46c34fa8d68179292a6764e448d5483a55e39	db5ac2da98480fcbd412f239492d2a0614517da22a7553e5d32b862985adf344	0.046178711613946
1076	2018/02/12	ed3d4af30cab04a04256a078b6db1859ba0fb2bf6f7e5d5022b917f5639a7325	db5ac2da98480fcbd412f239492d2a0614517da22a7553e5d32b862985adf344	0.115446779034865
1077	2018/02/12	86d6a35b03d78fd770ee0a0772344e2f558d608b827b5e9ed748b4a0c819669d	db5ac2da98480fcbd412f239492d2a0614517da22a7553e5d32b862985adf344	0.115446779034865
1078	2018/02/12	ea17b0b3e7a2b604f4936009036b23b320e15bd9b3b08c609e0cc78ed68f900a	db5ac2da98480fcbd412f239492d2a0614517da22a7553e5d32b862985adf344	0.115446779034865
1079	2018/02/12	08a7aceebeda96dd75a1fdfee774ba2009462c4126edc727edcb5454b6ca3514	db5ac2da98480fcbd412f239492d2a0614517da22a7553e5d32b862985adf344	1.15446779034865
1080	2018/02/12	078c93a8666510a3c866780ed1892e5d4f2ea73840fb0c683a66a356661d432e	db5ac2da98480fcbd412f239492d2a0614517da22a7553e5d32b862985adf344	0.115446779034865
1081	2018/02/12	c66de4f549c05e99686bfe13cbb1d26db5beac0a09ca152abd65789b6fa41038	db5ac2da98480fcbd412f239492d2a0614517da22a7553e5d32b862985adf344	0.0769645193565766
1082	2018/02/12	482d92355291d15a13228358cdbe1c4f53689ecbb2a3a2a884be86174b8d1e1a	db5ac2da98480fcbd412f239492d2a0614517da22a7553e5d32b862985adf344	0.0577233895174325
1083	2018/02/12	55dc73ef36bbb413adb85dd79edb3f6f991ead4949719514c1ac48f7a58e5a3a	db5ac2da98480fcbd412f239492d2a0614517da22a7553e5d32b862985adf344	0.23089355806973
1084	2018/02/12	b90b6b2bf5ea2902b7b23969479d543077bd412e7063fc0c95a31408f920c5ac	db5ac2da98480fcbd412f239492d2a0614517da22a7553e5d32b862985adf344	0.115446779034865
1085	2018/02/12	5ed5a5b98deba8d064d7872d3c6bed7ff387728b64a8e13b12f292e53204df37	db5ac2da98480fcbd412f239492d2a0614517da22a7553e5d32b862985adf344	0.023089355806973
1086	2018/02/12	31fa72b92f10ab2ff575060b6bdca5c1971a1e8e8811e6161ef2b377d0cff268	db5ac2da98480fcbd412f239492d2a0614517da22a7553e5d32b862985adf344	0.115446779034865
1087	2018/02/12	3db8f231a9a72f883d97846aa0d43009a4baec258d7fb9eddd6c7714a1035cfc	db5ac2da98480fcbd412f239492d2a0614517da22a7553e5d32b862985adf344	0.115446779034865
1088	2018/02/12	d5b4d227754d4a327e6326e41a39c3c9c905bf86ed235cd097937b52f66d7984	db5ac2da98480fcbd412f239492d2a0614517da22a7553e5d32b862985adf344	0.0577233895174325
1089	2018/02/12	964d77959b413ab86b3707cd61db7da675551074fb431d52a946256b3e6c4c31	db5ac2da98480fcbd412f239492d2a0614517da22a7553e5d32b862985adf344	0.115446779034865
1090	2018/02/12	111c78db4fe20596c1c498eb44d4f5f17f75fc97aeb29c544b7cad8e727ffc58	db5ac2da98480fcbd412f239492d2a0614517da22a7553e5d32b862985adf344	0.0769645193565766
1091	2018/02/12	d5665373c9866b24676760d682327de022254039adbda379a8765edd5210bb28	db5ac2da98480fcbd412f239492d2a0614517da22a7553e5d32b862985adf344	0.0769645193565766
1092	2018/02/12	66d41df54c15e4ddf46544493fe9dd7bb916e04297936d70ddea06e403dd0c21	db5ac2da98480fcbd412f239492d2a0614517da22a7553e5d32b862985adf344	0.115446779034865
1093	2018/02/12	c2d5a405e5b9ed77f51da27b22a4ae437b16bfc5cebb9455b3fd0351ea427562	db5ac2da98480fcbd412f239492d2a0614517da22a7553e5d32b862985adf344	0.115446779034865
1094	2018/02/12	275e831ca125cc16e9b690b92ceea34560857ad3f9a4980975808f2d5f90a073	db5ac2da98480fcbd412f239492d2a0614517da22a7553e5d32b862985adf344	0.115446779034865
1095	2018/02/12	197b839a08fa22b76b8abff7f6157606177dd78e0fcd832019ad6c5bf71bd8e6	db5ac2da98480fcbd412f239492d2a0614517da22a7553e5d32b862985adf344	0.337041365821577
1096	2018/02/12	f343bc7177dd5f724d09d69af388752a201a71f1f50419e6f42e7f4718c60c31	db5ac2da98480fcbd412f239492d2a0614517da22a7553e5d32b862985adf344	0.0577233895174325
1097	2018/02/12	4b6452c32634eb2fb63984e1c3b80009a6f17777cf63883bf6660c306cfe266c	db5ac2da98480fcbd412f239492d2a0614517da22a7553e5d32b862985adf344	0.0577233895174325
1098	2018/02/12	69d11ea2e513b4506ea659c1c599f9a0c9dbe3d187abea1dfefa8dc90fa02126	db5ac2da98480fcbd412f239492d2a0614517da22a7553e5d32b862985adf344	0.115446779034865
1099	2018/02/12	ca7fbb7a6db40c9885078de932c48f97158629bff310aaefaf9c0935280287dd	db5ac2da98480fcbd412f239492d2a0614517da22a7553e5d32b862985adf344	0.115446779034865
1100	2018/02/12	26f16599dae9cbad2951b7649af4e96439dae03ae1b900ebc81873eef3299b3b	db5ac2da98480fcbd412f239492d2a0614517da22a7553e5d32b862985adf344	0.046178711613946
1101	2018/02/12	355f84d4c71d8a7de8a218f5edb955dd7155ced1c6413c08fa197fe9457a821b	db5ac2da98480fcbd412f239492d2a0614517da22a7553e5d32b862985adf344	0.115446779034865
1102	2018/02/12	86025ac4fb4c5ec29723ebb0083ed67aae806df115be146eb51de1d235059eb1	db5ac2da98480fcbd412f239492d2a0614517da22a7553e5d32b862985adf344	0.23089355806973
1103	2018/02/12	829ef048955027e7b22aef54ac545846801f1defecaca2570c86fa4af6bd525b	77c979a4ac765194e1afaca6066b618ca09f24805d5a8c505a29e60e804d1dd6	0.115446779034865
1104	2018/02/12	829ef048955027e7b22aef54ac545846801f1defecaca2570c86fa4af6bd525b	7eac3580261b5a8fe679ee491c53dc4940e8cb7630e12cf6b70e6a2f7c01a792	1.15446779034865
1105	2018/02/12	829ef048955027e7b22aef54ac545846801f1defecaca2570c86fa4af6bd525b	61cc36f8d054a8a992c44a244f486f17a2aed0437d83cbf1466d245558f26fbb	0.46178711613946
1106	2018/02/12	829ef048955027e7b22aef54ac545846801f1defecaca2570c86fa4af6bd525b	2122091721a00dddbd4a06a26ae2fce7d860efed0908bdcea09ae75db20322e1	0.577233895174325
1107	2018/02/12	829ef048955027e7b22aef54ac545846801f1defecaca2570c86fa4af6bd525b	6aa3b4aab81cf6cae6afff539309273b6d6398ca236dbe54824dd16cf46c8c67	0.46178711613946
1108	2018/02/12	829ef048955027e7b22aef54ac545846801f1defecaca2570c86fa4af6bd525b	df582e9086b3f17df25fd6fcda977c9f7f99b1a0d7984c4593a43a0c29ee4840	0.46178711613946
1109	2018/02/12	829ef048955027e7b22aef54ac545846801f1defecaca2570c86fa4af6bd525b	97db43ebdfed92626a075250113270edccb8db590991be8e111fad9a46e3fa42	0.46178711613946
1110	2018/02/12	829ef048955027e7b22aef54ac545846801f1defecaca2570c86fa4af6bd525b	83e0a5e40acb95ec7f2894a59da46c34fa8d68179292a6764e448d5483a55e39	0.577233895174325
1111	2018/02/12	829ef048955027e7b22aef54ac545846801f1defecaca2570c86fa4af6bd525b	80f9366e9ecff675370a2845febab968c57577f3cb185fea451886d9de72dabd	0.46178711613946
1112	2018/02/12	829ef048955027e7b22aef54ac545846801f1defecaca2570c86fa4af6bd525b	30b3daf1fdeaa3270e83a70edaad5007e96713489f8cade10ddcc3d4ff77a862	0.577233895174325
1113	2018/02/12	829ef048955027e7b22aef54ac545846801f1defecaca2570c86fa4af6bd525b	482d92355291d15a13228358cdbe1c4f53689ecbb2a3a2a884be86174b8d1e1a	0.577233895174325
1114	2018/02/12	829ef048955027e7b22aef54ac545846801f1defecaca2570c86fa4af6bd525b	5ed5a5b98deba8d064d7872d3c6bed7ff387728b64a8e13b12f292e53204df37	1.15446779034865
1115	2018/02/12	829ef048955027e7b22aef54ac545846801f1defecaca2570c86fa4af6bd525b	964d77959b413ab86b3707cd61db7da675551074fb431d52a946256b3e6c4c31	1.15446779034865
1116	2018/02/12	829ef048955027e7b22aef54ac545846801f1defecaca2570c86fa4af6bd525b	d5665373c9866b24676760d682327de022254039adbda379a8765edd5210bb28	0.46178711613946
1117	2018/02/12	829ef048955027e7b22aef54ac545846801f1defecaca2570c86fa4af6bd525b	0db6a957c013d1918d4808c13365c2125e848b65071f6068afb3a17bd8d63f18	0.577233895174325
1118	2018/02/12	829ef048955027e7b22aef54ac545846801f1defecaca2570c86fa4af6bd525b	203760ba4585849bddd8ab446e246537740ffa437b49ac9c929ccef276dd8ed4	0.046178711613946
1119	2018/02/12	829ef048955027e7b22aef54ac545846801f1defecaca2570c86fa4af6bd525b	f343bc7177dd5f724d09d69af388752a201a71f1f50419e6f42e7f4718c60c31	0.577233895174325
1120	2018/02/12	829ef048955027e7b22aef54ac545846801f1defecaca2570c86fa4af6bd525b	26f16599dae9cbad2951b7649af4e96439dae03ae1b900ebc81873eef3299b3b	0.577233895174325
1121	2018/02/12	f38bfd3e4cfcc5ff6ab2eb48d8e16bd146c2d7b1e0d755c1406244d60cd6f7fc	77c979a4ac765194e1afaca6066b618ca09f24805d5a8c505a29e60e804d1dd6	0.115446779034865
1122	2018/02/12	78c6c2cfcf328faa2e50e3083d2f6074d71783e636f2703dac8aae0531fd4fb3	77c979a4ac765194e1afaca6066b618ca09f24805d5a8c505a29e60e804d1dd6	0.023089355806973
1123	2018/02/12	2122091721a00dddbd4a06a26ae2fce7d860efed0908bdcea09ae75db20322e1	77c979a4ac765194e1afaca6066b618ca09f24805d5a8c505a29e60e804d1dd6	0.577233895174325
1124	2018/02/12	77c979a4ac765194e1afaca6066b618ca09f24805d5a8c505a29e60e804d1dd6	ca9e2dede5f67e440849cf542a950b54be21e0390f88fe0412c7955780e8febc	0.023089355806973
1125	2018/02/12	77c979a4ac765194e1afaca6066b618ca09f24805d5a8c505a29e60e804d1dd6	621aaa54caf99b697621752ead7dbe4237957326e583d78304915a641791e63e	0.023089355806973
1126	2018/02/12	2587b8b5271984219c7f8332e4b1daa6b27025586313395faaba7e714936f8fa	77c979a4ac765194e1afaca6066b618ca09f24805d5a8c505a29e60e804d1dd6	1.15446779034865
1127	2018/02/12	77c979a4ac765194e1afaca6066b618ca09f24805d5a8c505a29e60e804d1dd6	7fc6ac366689866120d7c4478649d98b8599a9bf8fdd20b00d6f51d751513a05	0.0577233895174325
1128	2018/02/12	f0e38124de73d2079bf400cd4af206f4411eb45f5553e879fb3cf5e200568ec9	77c979a4ac765194e1afaca6066b618ca09f24805d5a8c505a29e60e804d1dd6	1.15446779034865
1129	2018/02/12	87a68ebf05c0885485aeab0283d85661acb5bf8ccee348bcc249779cf29455fb	77c979a4ac765194e1afaca6066b618ca09f24805d5a8c505a29e60e804d1dd6	0.0555035259952523
1130	2018/02/12	6aa3b4aab81cf6cae6afff539309273b6d6398ca236dbe54824dd16cf46c8c67	77c979a4ac765194e1afaca6066b618ca09f24805d5a8c505a29e60e804d1dd6	0.0577233895174325
1131	2018/02/12	77c979a4ac765194e1afaca6066b618ca09f24805d5a8c505a29e60e804d1dd6	df582e9086b3f17df25fd6fcda977c9f7f99b1a0d7984c4593a43a0c29ee4840	0.023089355806973
1132	2018/02/12	2030bb956ca20966cbdcd1be88dc738a9f792d4df19b0a90d9d3b6e2317cdd2b	77c979a4ac765194e1afaca6066b618ca09f24805d5a8c505a29e60e804d1dd6	0.023089355806973
1133	2018/02/12	77c979a4ac765194e1afaca6066b618ca09f24805d5a8c505a29e60e804d1dd6	f94901d379d58867a65c095d74df8e87c1df1963dce2eb9cde93d65e76df9308	0.0023089355806973
1134	2018/02/12	97db43ebdfed92626a075250113270edccb8db590991be8e111fad9a46e3fa42	77c979a4ac765194e1afaca6066b618ca09f24805d5a8c505a29e60e804d1dd6	0.023089355806973
1135	2018/02/12	80f9366e9ecff675370a2845febab968c57577f3cb185fea451886d9de72dabd	77c979a4ac765194e1afaca6066b618ca09f24805d5a8c505a29e60e804d1dd6	0.0519511025167917
1136	2018/02/12	77c979a4ac765194e1afaca6066b618ca09f24805d5a8c505a29e60e804d1dd6	d6d661c60bcaf23517484037d5697229744f22282e642bc92f9221acc7557853	0.023089355806973
1137	2018/02/12	26a0dda963d70646189a261a3fdadc0afde2c6318894671a1e2b4877808b1eff	77c979a4ac765194e1afaca6066b618ca09f24805d5a8c505a29e60e804d1dd6	0.0329847940099614
1138	2018/02/12	29281b81b5196cb74ae33db0d0bd07b73f1bff3666bc645407fc4e9ce0ee07bc	77c979a4ac765194e1afaca6066b618ca09f24805d5a8c505a29e60e804d1dd6	0.023089355806973
1139	2018/02/12	482d92355291d15a13228358cdbe1c4f53689ecbb2a3a2a884be86174b8d1e1a	77c979a4ac765194e1afaca6066b618ca09f24805d5a8c505a29e60e804d1dd6	0.023089355806973
1140	2018/02/12	086117ccfda7e36dc0f0e8b6054dfc1b5729548d9e82c0324aa98d5eb1db2450	77c979a4ac765194e1afaca6066b618ca09f24805d5a8c505a29e60e804d1dd6	0.023089355806973
1141	2018/02/12	77c979a4ac765194e1afaca6066b618ca09f24805d5a8c505a29e60e804d1dd6	5562bcc1939bb500c02a4e8d9ed2e6a503dcda61def1575b89283e1a04bf7701	0.046178711613946
1142	2018/02/12	77c979a4ac765194e1afaca6066b618ca09f24805d5a8c505a29e60e804d1dd6	aca0197e17953ef5e21a23e802e20c24ab34adc9a355e0fc943ecf75b15b1b94	0.769645193565766
1143	2018/02/12	77c979a4ac765194e1afaca6066b618ca09f24805d5a8c505a29e60e804d1dd6	5ed5a5b98deba8d064d7872d3c6bed7ff387728b64a8e13b12f292e53204df37	0.023089355806973
1144	2018/02/12	77c979a4ac765194e1afaca6066b618ca09f24805d5a8c505a29e60e804d1dd6	9ebab35f971410aad2561383457788e0ccea03bec9692564cb416be1a6ab6013	1.15446779034865
1145	2018/02/12	964d77959b413ab86b3707cd61db7da675551074fb431d52a946256b3e6c4c31	77c979a4ac765194e1afaca6066b618ca09f24805d5a8c505a29e60e804d1dd6	0.0769645193565766
1146	2018/02/12	ec7f8375f475d75dc025f39aac33c8e13ea6521e1e375fef10fd82f324809d0a	77c979a4ac765194e1afaca6066b618ca09f24805d5a8c505a29e60e804d1dd6	0.00962056491957208
1147	2018/02/12	77c979a4ac765194e1afaca6066b618ca09f24805d5a8c505a29e60e804d1dd6	f343bc7177dd5f724d09d69af388752a201a71f1f50419e6f42e7f4718c60c31	0.046178711613946
1148	2018/02/12	77c979a4ac765194e1afaca6066b618ca09f24805d5a8c505a29e60e804d1dd6	c115a20396be8ff23aa00061f9007f83d9b071b4d0ff7c496a3fecf89b68b361	0.0577233895174325
1149	2018/02/12	77c979a4ac765194e1afaca6066b618ca09f24805d5a8c505a29e60e804d1dd6	69d11ea2e513b4506ea659c1c599f9a0c9dbe3d187abea1dfefa8dc90fa02126	2.56548397855255
1150	2018/02/12	9613dfe359263e71580df3bb7cfe5f11f28f6e0fa4f2bb748b0dd9a8b666a063	77c979a4ac765194e1afaca6066b618ca09f24805d5a8c505a29e60e804d1dd6	0.0384822596782883
1151	2018/02/12	5bb83d806868379fd91febdb769a826538e4daae524bad465f6944a4cd5aca28	77c979a4ac765194e1afaca6066b618ca09f24805d5a8c505a29e60e804d1dd6	0.0577233895174325
1152	2018/02/12	298a3482628d2fa5b8e6821a54c85b6cd01fdacb514304289f68ff779ec674cc	77c979a4ac765194e1afaca6066b618ca09f24805d5a8c505a29e60e804d1dd6	0.115446779034865
1153	2018/02/12	77c979a4ac765194e1afaca6066b618ca09f24805d5a8c505a29e60e804d1dd6	1cbc26fa4558aee3e9ea361b18fab4c4001d94e373c9b743c3682111934dfa44	0.384822596782883
1154	2018/02/12	8af813941a66015818b4fc2d1bd898dec6f485f1239363e218926bf15ec57ee6	77c979a4ac765194e1afaca6066b618ca09f24805d5a8c505a29e60e804d1dd6	0.192414505299863
1155	2018/02/12	1ca4e73ad5dd79efda2cae4b311cc414f5fe060d6f8c7aef45964fc001cb141d	77c979a4ac765194e1afaca6066b618ca09f24805d5a8c505a29e60e804d1dd6	0.115446779034865
1156	2018/02/12	2122091721a00dddbd4a06a26ae2fce7d860efed0908bdcea09ae75db20322e1	f38bfd3e4cfcc5ff6ab2eb48d8e16bd146c2d7b1e0d755c1406244d60cd6f7fc	0.384835424630371
1157	2018/02/12	f38bfd3e4cfcc5ff6ab2eb48d8e16bd146c2d7b1e0d755c1406244d60cd6f7fc	621aaa54caf99b697621752ead7dbe4237957326e583d78304915a641791e63e	0.115446779034865
1158	2018/02/12	2dc6fa06e68969fbe116f6b14660abccca22fe2ba55aead88175b517a64f6840	f38bfd3e4cfcc5ff6ab2eb48d8e16bd146c2d7b1e0d755c1406244d60cd6f7fc	0.023089355806973
1159	2018/02/12	f38bfd3e4cfcc5ff6ab2eb48d8e16bd146c2d7b1e0d755c1406244d60cd6f7fc	7fc6ac366689866120d7c4478649d98b8599a9bf8fdd20b00d6f51d751513a05	0.115446779034865
1160	2018/02/12	f0e38124de73d2079bf400cd4af206f4411eb45f5553e879fb3cf5e200568ec9	f38bfd3e4cfcc5ff6ab2eb48d8e16bd146c2d7b1e0d755c1406244d60cd6f7fc	1.15446779034865
1161	2018/02/12	87a68ebf05c0885485aeab0283d85661acb5bf8ccee348bcc249779cf29455fb	f38bfd3e4cfcc5ff6ab2eb48d8e16bd146c2d7b1e0d755c1406244d60cd6f7fc	0.115446779034865
1162	2018/02/12	f38bfd3e4cfcc5ff6ab2eb48d8e16bd146c2d7b1e0d755c1406244d60cd6f7fc	df582e9086b3f17df25fd6fcda977c9f7f99b1a0d7984c4593a43a0c29ee4840	0.0115446779034865
1163	2018/02/12	f38bfd3e4cfcc5ff6ab2eb48d8e16bd146c2d7b1e0d755c1406244d60cd6f7fc	f94901d379d58867a65c095d74df8e87c1df1963dce2eb9cde93d65e76df9308	0.00115446779034865
1164	2018/02/12	97db43ebdfed92626a075250113270edccb8db590991be8e111fad9a46e3fa42	f38bfd3e4cfcc5ff6ab2eb48d8e16bd146c2d7b1e0d755c1406244d60cd6f7fc	0.115446779034865
1165	2018/02/12	83e0a5e40acb95ec7f2894a59da46c34fa8d68179292a6764e448d5483a55e39	f38bfd3e4cfcc5ff6ab2eb48d8e16bd146c2d7b1e0d755c1406244d60cd6f7fc	0.023089355806973
1166	2018/02/12	ed3d4af30cab04a04256a078b6db1859ba0fb2bf6f7e5d5022b917f5639a7325	f38bfd3e4cfcc5ff6ab2eb48d8e16bd146c2d7b1e0d755c1406244d60cd6f7fc	0.115446779034865
1167	2018/02/12	f38bfd3e4cfcc5ff6ab2eb48d8e16bd146c2d7b1e0d755c1406244d60cd6f7fc	ca3e75c5b9b600a464f4210e6cf1a0ae28ccfd193fb2edca4ac839e4c687c2c1	0.115446779034865
1168	2018/02/12	ea17b0b3e7a2b604f4936009036b23b320e15bd9b3b08c609e0cc78ed68f900a	f38bfd3e4cfcc5ff6ab2eb48d8e16bd146c2d7b1e0d755c1406244d60cd6f7fc	0.115446779034865
1169	2018/02/12	f38bfd3e4cfcc5ff6ab2eb48d8e16bd146c2d7b1e0d755c1406244d60cd6f7fc	08a7aceebeda96dd75a1fdfee774ba2009462c4126edc727edcb5454b6ca3514	1.15446779034865
1170	2018/02/12	f38bfd3e4cfcc5ff6ab2eb48d8e16bd146c2d7b1e0d755c1406244d60cd6f7fc	078c93a8666510a3c866780ed1892e5d4f2ea73840fb0c683a66a356661d432e	0.115446779034865
1171	2018/02/12	f38bfd3e4cfcc5ff6ab2eb48d8e16bd146c2d7b1e0d755c1406244d60cd6f7fc	482d92355291d15a13228358cdbe1c4f53689ecbb2a3a2a884be86174b8d1e1a	0.577233895174325
1172	2018/02/12	b90b6b2bf5ea2902b7b23969479d543077bd412e7063fc0c95a31408f920c5ac	f38bfd3e4cfcc5ff6ab2eb48d8e16bd146c2d7b1e0d755c1406244d60cd6f7fc	0.115446779034865
1173	2018/02/12	6b6994311af52cf5860f054f61e9669a0ab9c299fdd13f69532a753673a48eff	f38bfd3e4cfcc5ff6ab2eb48d8e16bd146c2d7b1e0d755c1406244d60cd6f7fc	0.0115446779034865
1174	2018/02/12	f38bfd3e4cfcc5ff6ab2eb48d8e16bd146c2d7b1e0d755c1406244d60cd6f7fc	5ed5a5b98deba8d064d7872d3c6bed7ff387728b64a8e13b12f292e53204df37	0.0115446779034865
1175	2018/02/12	a72f752963c6fe57361a88ff6c059312cde2f3cfcf87181d2a0a563ff06ab4df	f38bfd3e4cfcc5ff6ab2eb48d8e16bd146c2d7b1e0d755c1406244d60cd6f7fc	0.115446779034865
1176	2018/02/12	f38bfd3e4cfcc5ff6ab2eb48d8e16bd146c2d7b1e0d755c1406244d60cd6f7fc	d5665373c9866b24676760d682327de022254039adbda379a8765edd5210bb28	0.115446779034865
1177	2018/02/12	cb5d5f2377f797bbb2125f4709358d63d6737573ee79049c3af630b5d7913091	f38bfd3e4cfcc5ff6ab2eb48d8e16bd146c2d7b1e0d755c1406244d60cd6f7fc	0.023089355806973
1178	2018/02/12	f38bfd3e4cfcc5ff6ab2eb48d8e16bd146c2d7b1e0d755c1406244d60cd6f7fc	1feb2e7aeaca76f9b41d13949e39989682a70bddd356e7caaad1de37d63c3275	0.115446779034865
1179	2018/02/12	f38bfd3e4cfcc5ff6ab2eb48d8e16bd146c2d7b1e0d755c1406244d60cd6f7fc	da7572e4bdd20507af449191ec19ded135df49010c6dabfc6c055636cb01ce5d	0.115446779034865
1180	2018/02/12	6e3fc17e689f5e7c2740b7987da787fc80e1434be32fe22a64f8c8da64c83bcd	f38bfd3e4cfcc5ff6ab2eb48d8e16bd146c2d7b1e0d755c1406244d60cd6f7fc	0.577233895174325
1181	2018/02/12	6fd56a4b002c2222fca73eb3e2457b0e949eb6b3895310f53c6aabe7c81d130e	f38bfd3e4cfcc5ff6ab2eb48d8e16bd146c2d7b1e0d755c1406244d60cd6f7fc	0.023089355806973
1182	2018/02/12	ee9c0b08288b2cf5ac879eb9f1f07b1655f380551b2e33438142760171c70255	f38bfd3e4cfcc5ff6ab2eb48d8e16bd146c2d7b1e0d755c1406244d60cd6f7fc	0.023089355806973
1183	2018/02/12	f38bfd3e4cfcc5ff6ab2eb48d8e16bd146c2d7b1e0d755c1406244d60cd6f7fc	19febf0b1f3ef215790be6e4f5b218ef226ac4af151dce61bd7d26e4d5bfba8c	0.115446779034865
1184	2018/02/12	f38bfd3e4cfcc5ff6ab2eb48d8e16bd146c2d7b1e0d755c1406244d60cd6f7fc	0db6a957c013d1918d4808c13365c2125e848b65071f6068afb3a17bd8d63f18	0.115446779034865
1185	2018/02/12	c39af46509e86d664f7b08bb860f2f5f73b2b1fcbd17f8d89337f0ab0b0187cd	f38bfd3e4cfcc5ff6ab2eb48d8e16bd146c2d7b1e0d755c1406244d60cd6f7fc	0.023089355806973
1186	2018/02/12	f38bfd3e4cfcc5ff6ab2eb48d8e16bd146c2d7b1e0d755c1406244d60cd6f7fc	a38308cbf36e361e0447ffa48e7bbad36b6ad8b99fb42cebaeff4c1db07a5ffe	0.115446779034865
1187	2018/02/12	f38bfd3e4cfcc5ff6ab2eb48d8e16bd146c2d7b1e0d755c1406244d60cd6f7fc	6668a844a699b3bfb5962342e57e74c9789196722a4d9cb6dac1cca1afd872ec	0.115446779034865
1188	2018/02/12	3e9e17cee52e6705094adfe42c07c9310e4438ed37f22ef6d6a511e63588e519	f38bfd3e4cfcc5ff6ab2eb48d8e16bd146c2d7b1e0d755c1406244d60cd6f7fc	0.115446779034865
1189	2018/02/12	f38bfd3e4cfcc5ff6ab2eb48d8e16bd146c2d7b1e0d755c1406244d60cd6f7fc	26f16599dae9cbad2951b7649af4e96439dae03ae1b900ebc81873eef3299b3b	0.115446779034865
1190	2018/02/12	b9b44f13d56e559139ccab4bd6a7008ca3830403efec6d2fb9e770ab342429c4	f38bfd3e4cfcc5ff6ab2eb48d8e16bd146c2d7b1e0d755c1406244d60cd6f7fc	0.0831809057099683
1191	2018/02/12	f38bfd3e4cfcc5ff6ab2eb48d8e16bd146c2d7b1e0d755c1406244d60cd6f7fc	b25afbbd79631a738faac4b62d3f5ce9445911207a233bcc4a7d15f8db3f32a4	0.115446779034865
1192	2018/02/12	7eac3580261b5a8fe679ee491c53dc4940e8cb7630e12cf6b70e6a2f7c01a792	78c6c2cfcf328faa2e50e3083d2f6074d71783e636f2703dac8aae0531fd4fb3	0.288616947587162
1193	2018/02/12	7eac3580261b5a8fe679ee491c53dc4940e8cb7630e12cf6b70e6a2f7c01a792	2587b8b5271984219c7f8332e4b1daa6b27025586313395faaba7e714936f8fa	1.15446779034865
1194	2018/02/12	80f9366e9ecff675370a2845febab968c57577f3cb185fea451886d9de72dabd	7eac3580261b5a8fe679ee491c53dc4940e8cb7630e12cf6b70e6a2f7c01a792	0.0577233895174325
1195	2018/02/12	7eac3580261b5a8fe679ee491c53dc4940e8cb7630e12cf6b70e6a2f7c01a792	482d92355291d15a13228358cdbe1c4f53689ecbb2a3a2a884be86174b8d1e1a	0.577233895174325
1196	2018/02/12	7eac3580261b5a8fe679ee491c53dc4940e8cb7630e12cf6b70e6a2f7c01a792	55dc73ef36bbb413adb85dd79edb3f6f991ead4949719514c1ac48f7a58e5a3a	0.23089355806973
1197	2018/02/12	6b6994311af52cf5860f054f61e9669a0ab9c299fdd13f69532a753673a48eff	7eac3580261b5a8fe679ee491c53dc4940e8cb7630e12cf6b70e6a2f7c01a792	0.046178711613946
1198	2018/02/12	7eac3580261b5a8fe679ee491c53dc4940e8cb7630e12cf6b70e6a2f7c01a792	d5b4d227754d4a327e6326e41a39c3c9c905bf86ed235cd097937b52f66d7984	1.15446779034865
1199	2018/02/12	7eac3580261b5a8fe679ee491c53dc4940e8cb7630e12cf6b70e6a2f7c01a792	964d77959b413ab86b3707cd61db7da675551074fb431d52a946256b3e6c4c31	0.115446779034865
1200	2018/02/12	7eac3580261b5a8fe679ee491c53dc4940e8cb7630e12cf6b70e6a2f7c01a792	54380c5e1cf6d51d45c468ee0de12896a11658886dfcd499a37e58eda9e4f14b	0.577233895174325
1201	2018/02/12	7eac3580261b5a8fe679ee491c53dc4940e8cb7630e12cf6b70e6a2f7c01a792	cc161ff43b16ccbf784a095046fb16cca2930125ca296ea2d5c49d056f127301	0.144308473793581
1202	2018/02/12	7eac3580261b5a8fe679ee491c53dc4940e8cb7630e12cf6b70e6a2f7c01a792	a0c8faff2ea7e941c3da16b9bbf12407cc9c652fb5d23602b35777696bfc79cd	3.84822596782883
1203	2018/02/12	7eac3580261b5a8fe679ee491c53dc4940e8cb7630e12cf6b70e6a2f7c01a792	19febf0b1f3ef215790be6e4f5b218ef226ac4af151dce61bd7d26e4d5bfba8c	0.384835424630371
1204	2018/02/12	7eac3580261b5a8fe679ee491c53dc4940e8cb7630e12cf6b70e6a2f7c01a792	f18cabcf95cad99dd53f86972c97cd69a8cb20f1959832b1d5795dfc06ab45e2	0.0577233895174325
1205	2018/02/12	7eac3580261b5a8fe679ee491c53dc4940e8cb7630e12cf6b70e6a2f7c01a792	204dbf833b87b72ee19c8e754e845aff0fa80b38c6261b43031965b313c1d9a0	0.23089355806973
1206	2018/02/12	7eac3580261b5a8fe679ee491c53dc4940e8cb7630e12cf6b70e6a2f7c01a792	d5546f4101fc27e9b41dc79bc1f761edd54545a178f4b53af1bc7123b3a05288	0.128274198927628
1207	2018/02/12	c5cae35d006c3b9f9061a70727e9ca4173caa1762b437c43a8cf60bfe7e2acf3	df582e9086b3f17df25fd6fcda977c9f7f99b1a0d7984c4593a43a0c29ee4840	3.84822596782883
1208	2018/02/12	c5cae35d006c3b9f9061a70727e9ca4173caa1762b437c43a8cf60bfe7e2acf3	d6d661c60bcaf23517484037d5697229744f22282e642bc92f9221acc7557853	0.0577233895174325
1209	2018/02/12	c5cae35d006c3b9f9061a70727e9ca4173caa1762b437c43a8cf60bfe7e2acf3	6e4319481f4a0c9273b55edcd91d03def761a597161941e9c2d556e9e18c0393	0.046178711613946
1210	2018/02/12	61cc36f8d054a8a992c44a244f486f17a2aed0437d83cbf1466d245558f26fbb	ca9e2dede5f67e440849cf542a950b54be21e0390f88fe0412c7955780e8febc	0.23089355806973
1211	2018/02/12	61cc36f8d054a8a992c44a244f486f17a2aed0437d83cbf1466d245558f26fbb	2587b8b5271984219c7f8332e4b1daa6b27025586313395faaba7e714936f8fa	1.15446779034865
1212	2018/02/12	61cc36f8d054a8a992c44a244f486f17a2aed0437d83cbf1466d245558f26fbb	2030bb956ca20966cbdcd1be88dc738a9f792d4df19b0a90d9d3b6e2317cdd2b	0.0384822596782883
1213	2018/02/12	61cc36f8d054a8a992c44a244f486f17a2aed0437d83cbf1466d245558f26fbb	482d92355291d15a13228358cdbe1c4f53689ecbb2a3a2a884be86174b8d1e1a	0.577233895174325
1214	2018/02/12	086117ccfda7e36dc0f0e8b6054dfc1b5729548d9e82c0324aa98d5eb1db2450	61cc36f8d054a8a992c44a244f486f17a2aed0437d83cbf1466d245558f26fbb	0.023089355806973
1215	2018/02/12	61cc36f8d054a8a992c44a244f486f17a2aed0437d83cbf1466d245558f26fbb	5ed5a5b98deba8d064d7872d3c6bed7ff387728b64a8e13b12f292e53204df37	0.0384822596782883
1216	2018/02/12	61cc36f8d054a8a992c44a244f486f17a2aed0437d83cbf1466d245558f26fbb	c9aa6eee57d68214a72fb31d6d7b527e1142e90027ca7f12ddae2f261c2ce728	1.15446779034865
1217	2018/02/12	61cc36f8d054a8a992c44a244f486f17a2aed0437d83cbf1466d245558f26fbb	964d77959b413ab86b3707cd61db7da675551074fb431d52a946256b3e6c4c31	0.0384822596782883
1218	2018/02/12	61cc36f8d054a8a992c44a244f486f17a2aed0437d83cbf1466d245558f26fbb	259dec144c8f384a2ed24a2597a6ccaee89f3a1af5d3fb7299337fc10e02eafd	1.15446779034865
1219	2018/02/12	61cc36f8d054a8a992c44a244f486f17a2aed0437d83cbf1466d245558f26fbb	203760ba4585849bddd8ab446e246537740ffa437b49ac9c929ccef276dd8ed4	0.46178711613946
1220	2018/02/12	61cc36f8d054a8a992c44a244f486f17a2aed0437d83cbf1466d245558f26fbb	f4128e36c3d2b506283a5ccc07d22782026f98e32592aca54c8e44d80cc086f3	0.0568445724277002
1221	2018/02/12	61cc36f8d054a8a992c44a244f486f17a2aed0437d83cbf1466d245558f26fbb	c115a20396be8ff23aa00061f9007f83d9b071b4d0ff7c496a3fecf89b68b361	0.0577233895174325
1222	2018/02/12	61cc36f8d054a8a992c44a244f486f17a2aed0437d83cbf1466d245558f26fbb	93bbdcdee922e4f223a52fe80dbc8c3326ac7e64f5091485e5fc6d3a61a591b2	0.0128274341454674
1223	2018/02/12	61cc36f8d054a8a992c44a244f486f17a2aed0437d83cbf1466d245558f26fbb	84e17f70f286d99f8e0546d0b3c588781fe900dd8f45756ded5efd02c27ae058	0.0824619850249035
1224	2018/02/12	24f6604d70706bbc2a953aeeee570beb3b3dc1cd4246e7b51f1b7f16106e1ebc	61cc36f8d054a8a992c44a244f486f17a2aed0437d83cbf1466d245558f26fbb	0.00577233895174325
1225	2018/02/12	3de0a94296ba83ca733d74dd6fa208f7f076aa1a1145ac79ba4b694e31bc7d31	df582e9086b3f17df25fd6fcda977c9f7f99b1a0d7984c4593a43a0c29ee4840	5.77233895174325
1226	2018/02/12	2122091721a00dddbd4a06a26ae2fce7d860efed0908bdcea09ae75db20322e1	6aa3b4aab81cf6cae6afff539309273b6d6398ca236dbe54824dd16cf46c8c67	0.577233895174325
1227	2018/02/12	2122091721a00dddbd4a06a26ae2fce7d860efed0908bdcea09ae75db20322e1	df582e9086b3f17df25fd6fcda977c9f7f99b1a0d7984c4593a43a0c29ee4840	0.577233895174325
1228	2018/02/12	2122091721a00dddbd4a06a26ae2fce7d860efed0908bdcea09ae75db20322e1	97db43ebdfed92626a075250113270edccb8db590991be8e111fad9a46e3fa42	0.023089355806973
1229	2018/02/12	2122091721a00dddbd4a06a26ae2fce7d860efed0908bdcea09ae75db20322e1	08a7aceebeda96dd75a1fdfee774ba2009462c4126edc727edcb5454b6ca3514	1.15446779034865
1230	2018/02/12	2122091721a00dddbd4a06a26ae2fce7d860efed0908bdcea09ae75db20322e1	482d92355291d15a13228358cdbe1c4f53689ecbb2a3a2a884be86174b8d1e1a	0.577233895174325
1231	2018/02/12	2122091721a00dddbd4a06a26ae2fce7d860efed0908bdcea09ae75db20322e1	086117ccfda7e36dc0f0e8b6054dfc1b5729548d9e82c0324aa98d5eb1db2450	0.046178711613946
1232	2018/02/12	2122091721a00dddbd4a06a26ae2fce7d860efed0908bdcea09ae75db20322e1	91fe1cce31e35338c512bae05d49e61969e91eda2754ac222cae6c3b81b1919e	0.0769645193565766
1233	2018/02/12	2122091721a00dddbd4a06a26ae2fce7d860efed0908bdcea09ae75db20322e1	5ed5a5b98deba8d064d7872d3c6bed7ff387728b64a8e13b12f292e53204df37	0.577233895174325
1234	2018/02/12	2122091721a00dddbd4a06a26ae2fce7d860efed0908bdcea09ae75db20322e1	9ebab35f971410aad2561383457788e0ccea03bec9692564cb416be1a6ab6013	1.15446779034865
1235	2018/02/12	2122091721a00dddbd4a06a26ae2fce7d860efed0908bdcea09ae75db20322e1	a72f752963c6fe57361a88ff6c059312cde2f3cfcf87181d2a0a563ff06ab4df	0.577233895174325
1236	2018/02/12	111c78db4fe20596c1c498eb44d4f5f17f75fc97aeb29c544b7cad8e727ffc58	2122091721a00dddbd4a06a26ae2fce7d860efed0908bdcea09ae75db20322e1	0.577233895174325
1237	2018/02/12	2122091721a00dddbd4a06a26ae2fce7d860efed0908bdcea09ae75db20322e1	094613a199690ace2adf86ab679164ae4aa8982e9d85ab07e476a6ddcd741867	1.15446779034865
1238	2018/02/12	2122091721a00dddbd4a06a26ae2fce7d860efed0908bdcea09ae75db20322e1	f4986fc03885495db3117363773646588a395af114a5379ec36e663f8a730065	0.046178711613946
1239	2018/02/12	2122091721a00dddbd4a06a26ae2fce7d860efed0908bdcea09ae75db20322e1	4b6452c32634eb2fb63984e1c3b80009a6f17777cf63883bf6660c306cfe266c	0.046178711613946
1240	2018/02/12	2122091721a00dddbd4a06a26ae2fce7d860efed0908bdcea09ae75db20322e1	c115a20396be8ff23aa00061f9007f83d9b071b4d0ff7c496a3fecf89b68b361	0.0607614626499289
1241	2018/02/12	2122091721a00dddbd4a06a26ae2fce7d860efed0908bdcea09ae75db20322e1	186c496790c498ff7ed197180f96dde483b1afd001992ca679060269d14556cc	0.23089355806973
1242	2018/02/12	2122091721a00dddbd4a06a26ae2fce7d860efed0908bdcea09ae75db20322e1	a121e320b077cadef05e92b9735deea6ae6910b97047989c9c20f7632fcbb048	0.115446779034865
1243	2018/02/12	2122091721a00dddbd4a06a26ae2fce7d860efed0908bdcea09ae75db20322e1	86025ac4fb4c5ec29723ebb0083ed67aae806df115be146eb51de1d235059eb1	2.3089355806973
1244	2018/02/12	78c6c2cfcf328faa2e50e3083d2f6074d71783e636f2703dac8aae0531fd4fb3	621aaa54caf99b697621752ead7dbe4237957326e583d78304915a641791e63e	0.0384822596782883
1245	2018/02/12	87a68ebf05c0885485aeab0283d85661acb5bf8ccee348bcc249779cf29455fb	78c6c2cfcf328faa2e50e3083d2f6074d71783e636f2703dac8aae0531fd4fb3	0.0384822596782883
1246	2018/02/12	78c6c2cfcf328faa2e50e3083d2f6074d71783e636f2703dac8aae0531fd4fb3	6aa3b4aab81cf6cae6afff539309273b6d6398ca236dbe54824dd16cf46c8c67	0.0115446779034865
1247	2018/02/12	78c6c2cfcf328faa2e50e3083d2f6074d71783e636f2703dac8aae0531fd4fb3	6aa3b4aab81cf6cae6afff539309273b6d6398ca236dbe54824dd16cf46c8c67	0.0115446779034865
1248	2018/02/12	78c6c2cfcf328faa2e50e3083d2f6074d71783e636f2703dac8aae0531fd4fb3	f94901d379d58867a65c095d74df8e87c1df1963dce2eb9cde93d65e76df9308	0.00115446779034865
1249	2018/02/12	78c6c2cfcf328faa2e50e3083d2f6074d71783e636f2703dac8aae0531fd4fb3	ca3e75c5b9b600a464f4210e6cf1a0ae28ccfd193fb2edca4ac839e4c687c2c1	0.046178711613946
1250	2018/02/12	78c6c2cfcf328faa2e50e3083d2f6074d71783e636f2703dac8aae0531fd4fb3	5562bcc1939bb500c02a4e8d9ed2e6a503dcda61def1575b89283e1a04bf7701	0.0192411298391442
1251	2018/02/12	78c6c2cfcf328faa2e50e3083d2f6074d71783e636f2703dac8aae0531fd4fb3	afcd0bf16f69e28ff1cbbc7c2e4c2f29a7f7b96749e12c49d8a4ec7f467bfa62	0.0577233895174325
1252	2018/02/12	78c6c2cfcf328faa2e50e3083d2f6074d71783e636f2703dac8aae0531fd4fb3	11ef094fbf56d863ba7c121cf5b790bb663388b84ed2f04fd304e8c2b5728c4c	0.115446779034865
1253	2018/02/12	339412e90a2711ae0ed34776faa211beb939c3459f8183a631a1f10a91921e53	78c6c2cfcf328faa2e50e3083d2f6074d71783e636f2703dac8aae0531fd4fb3	0.0115446779034865
1254	2018/02/12	c2903567275ba7c1af3f7bd23fe84a918a3cb99ed38bb10315519a61cc259c4d	78c6c2cfcf328faa2e50e3083d2f6074d71783e636f2703dac8aae0531fd4fb3	0.023089355806973
1255	2018/02/12	78c6c2cfcf328faa2e50e3083d2f6074d71783e636f2703dac8aae0531fd4fb3	20414fc0f3655eff0ce76253927f2706398fb9634c80f8ef9d275e2a7d09570f	0.0115446779034865
1256	2018/02/12	78c6c2cfcf328faa2e50e3083d2f6074d71783e636f2703dac8aae0531fd4fb3	9bdf6a67ecf530b14b5edc4ef18c3f952c98004699d06044016044eb3caffdf6	0.0288616947587162
1257	2018/02/12	f345c4713b1b1df4f4ae06af3dcf6fca57981d4f3b504889bb1f46b9c1066db0	78c6c2cfcf328faa2e50e3083d2f6074d71783e636f2703dac8aae0531fd4fb3	0.164923970049807
1258	2018/02/12	4daab405ecab1612412f68cb2a9db78d55d4ad7e4f1881b5e82661909b98f8ae	78c6c2cfcf328faa2e50e3083d2f6074d71783e636f2703dac8aae0531fd4fb3	0.104330377330319
1259	2018/02/12	78c6c2cfcf328faa2e50e3083d2f6074d71783e636f2703dac8aae0531fd4fb3	66319a7768c52a5438dbdf73adb61197cf97b6bafe999dee2783aedb522acaa2	0.0115446779034865
1260	2018/02/12	bdb134dd3507b68d4404b45f27084c8e01caf27a13ca99e6aebde9c546fe9257	78c6c2cfcf328faa2e50e3083d2f6074d71783e636f2703dac8aae0531fd4fb3	0.0577233895174325
1261	2018/02/12	78c6c2cfcf328faa2e50e3083d2f6074d71783e636f2703dac8aae0531fd4fb3	e4a02cbd20e953d2f185e1ef71451d9b9384dfa9877640949134586117319f6a	0.115446779034865
1262	2018/02/12	2f7206d35940754422c4eb0177a30fd6fcf9321512706c2f789bc97966f49a45	78c6c2cfcf328faa2e50e3083d2f6074d71783e636f2703dac8aae0531fd4fb3	0.192411298391442
1263	2018/02/12	621aaa54caf99b697621752ead7dbe4237957326e583d78304915a641791e63e	ca9e2dede5f67e440849cf542a950b54be21e0390f88fe0412c7955780e8febc	0.0577233895174325
1264	2018/02/12	621aaa54caf99b697621752ead7dbe4237957326e583d78304915a641791e63e	df582e9086b3f17df25fd6fcda977c9f7f99b1a0d7984c4593a43a0c29ee4840	0.288616947587162
1265	2018/02/12	f94901d379d58867a65c095d74df8e87c1df1963dce2eb9cde93d65e76df9308	621aaa54caf99b697621752ead7dbe4237957326e583d78304915a641791e63e	0.577233895174325
1266	2018/02/12	7fe7e77eb9113f1861849804962db9ed4bafc8455005a13623306cf50e608df5	621aaa54caf99b697621752ead7dbe4237957326e583d78304915a641791e63e	0.0577233895174325
1267	2018/02/12	086117ccfda7e36dc0f0e8b6054dfc1b5729548d9e82c0324aa98d5eb1db2450	621aaa54caf99b697621752ead7dbe4237957326e583d78304915a641791e63e	0.023089355806973
1268	2018/02/12	621aaa54caf99b697621752ead7dbe4237957326e583d78304915a641791e63e	aca0197e17953ef5e21a23e802e20c24ab34adc9a355e0fc943ecf75b15b1b94	0.769645193565766
1269	2018/02/12	c9aa6eee57d68214a72fb31d6d7b527e1142e90027ca7f12ddae2f261c2ce728	621aaa54caf99b697621752ead7dbe4237957326e583d78304915a641791e63e	0.577233895174325
1270	2018/02/12	621aaa54caf99b697621752ead7dbe4237957326e583d78304915a641791e63e	d5665373c9866b24676760d682327de022254039adbda379a8765edd5210bb28	0.023089355806973
1271	2018/02/12	621aaa54caf99b697621752ead7dbe4237957326e583d78304915a641791e63e	4b6452c32634eb2fb63984e1c3b80009a6f17777cf63883bf6660c306cfe266c	0.0769645193565766
1272	2018/02/12	621aaa54caf99b697621752ead7dbe4237957326e583d78304915a641791e63e	c115a20396be8ff23aa00061f9007f83d9b071b4d0ff7c496a3fecf89b68b361	0.0607614626499289
1273	2018/02/12	bf356fc93cab105312ded9639cd4e28df94a8393bc21674d8497e63f0d022e16	621aaa54caf99b697621752ead7dbe4237957326e583d78304915a641791e63e	0.0577233895174325
1274	2018/02/12	621aaa54caf99b697621752ead7dbe4237957326e583d78304915a641791e63e	186c496790c498ff7ed197180f96dde483b1afd001992ca679060269d14556cc	0.23089355806973
1275	2018/02/12	310c1eb8df1274fa67442e0458759d9f31163f1e2b8e71daa47227d36b8b6587	621aaa54caf99b697621752ead7dbe4237957326e583d78304915a641791e63e	0.00369651720520981
1276	2018/02/12	f256909aad3091c509404679f289e592f307146b0cfb2bef3e8e08a90dfa9b72	621aaa54caf99b697621752ead7dbe4237957326e583d78304915a641791e63e	0.577233895174325
1277	2018/02/12	ca3e75c5b9b600a464f4210e6cf1a0ae28ccfd193fb2edca4ac839e4c687c2c1	ca9e2dede5f67e440849cf542a950b54be21e0390f88fe0412c7955780e8febc	0.0115446779034865
1278	2018/02/12	482d92355291d15a13228358cdbe1c4f53689ecbb2a3a2a884be86174b8d1e1a	ca9e2dede5f67e440849cf542a950b54be21e0390f88fe0412c7955780e8febc	0.577233895174325
1279	2018/02/12	55dc73ef36bbb413adb85dd79edb3f6f991ead4949719514c1ac48f7a58e5a3a	ca9e2dede5f67e440849cf542a950b54be21e0390f88fe0412c7955780e8febc	0.23089355806973
1280	2018/02/12	086117ccfda7e36dc0f0e8b6054dfc1b5729548d9e82c0324aa98d5eb1db2450	ca9e2dede5f67e440849cf542a950b54be21e0390f88fe0412c7955780e8febc	0.023089355806973
1281	2018/02/12	6fd56a4b002c2222fca73eb3e2457b0e949eb6b3895310f53c6aabe7c81d130e	ca9e2dede5f67e440849cf542a950b54be21e0390f88fe0412c7955780e8febc	0.0023089355806973
1282	2018/02/12	bf356fc93cab105312ded9639cd4e28df94a8393bc21674d8497e63f0d022e16	ca9e2dede5f67e440849cf542a950b54be21e0390f88fe0412c7955780e8febc	0.23089355806973
1283	2018/02/12	cfd0eb3955d513be6ad9d1d30b1c3a8ae2d86dfc6e1f97382af7ff760f223708	ca9e2dede5f67e440849cf542a950b54be21e0390f88fe0412c7955780e8febc	0.023089355806973
1284	2018/02/12	d6d177c44f02e98ae9fbbbb59d2109d20b4b79d2672a36d2e4ae1cd505a843dc	ca9e2dede5f67e440849cf542a950b54be21e0390f88fe0412c7955780e8febc	0.23089355806973
1285	2018/02/12	dc0304d9352e9eb5640c13211b06faa5d75ce53c413dc9f17f9c1845bfff8548	ca9e2dede5f67e440849cf542a950b54be21e0390f88fe0412c7955780e8febc	0.115446779034865
1286	2018/02/12	6668a844a699b3bfb5962342e57e74c9789196722a4d9cb6dac1cca1afd872ec	ca9e2dede5f67e440849cf542a950b54be21e0390f88fe0412c7955780e8febc	0.23089355806973
1287	2018/02/12	66319a7768c52a5438dbdf73adb61197cf97b6bafe999dee2783aedb522acaa2	ca9e2dede5f67e440849cf542a950b54be21e0390f88fe0412c7955780e8febc	0.115446779034865
1288	2018/02/12	e0574372230cbae843ac24622bdb687997040db12305ac93af1b744a765ca82a	ca9e2dede5f67e440849cf542a950b54be21e0390f88fe0412c7955780e8febc	0.0349838724348076
1289	2018/02/12	7cdb7bd5be9716eb787602ffc3257afc1e800feb2b1730dfd1ffdd62b0d72b31	3f0d8d207daca7cd38aca3f5376cdb569f7adad14ef5fb67193e7079062e48a8	1.18406952856272
1290	2018/02/12	3f0d8d207daca7cd38aca3f5376cdb569f7adad14ef5fb67193e7079062e48a8	b90b6b2bf5ea2902b7b23969479d543077bd412e7063fc0c95a31408f920c5ac	1.18406952856272
1291	2018/02/12	1183776b693aed902758aa65366a3b5c9251f2d39102ec013dfd0841e38185f0	482d92355291d15a13228358cdbe1c4f53689ecbb2a3a2a884be86174b8d1e1a	0.577233895174325
1292	2018/02/12	1183776b693aed902758aa65366a3b5c9251f2d39102ec013dfd0841e38185f0	305fc16187a8832c4666ca9a4e176e07e3272fc068d8b5785fa87a9c83433ce1	5.77233895174325
1293	2018/02/12	1183776b693aed902758aa65366a3b5c9251f2d39102ec013dfd0841e38185f0	786a35d07607b55ff118c09585daca2f87d1b7b4738010478851c133e47e6675	5.77233895174325
1294	2018/02/12	2dc6fa06e68969fbe116f6b14660abccca22fe2ba55aead88175b517a64f6840	f0e38124de73d2079bf400cd4af206f4411eb45f5553e879fb3cf5e200568ec9	1.15446779034865
1295	2018/02/12	87a68ebf05c0885485aeab0283d85661acb5bf8ccee348bcc249779cf29455fb	f0e38124de73d2079bf400cd4af206f4411eb45f5553e879fb3cf5e200568ec9	1.15446779034865
1296	2018/02/12	f0e38124de73d2079bf400cd4af206f4411eb45f5553e879fb3cf5e200568ec9	df582e9086b3f17df25fd6fcda977c9f7f99b1a0d7984c4593a43a0c29ee4840	1.15446779034865
1297	2018/02/12	3e531a93cd7f950528a900df43ea3814f01dd4ac0f676d2e528f68e1c2716af7	f0e38124de73d2079bf400cd4af206f4411eb45f5553e879fb3cf5e200568ec9	1.15446779034865
1298	2018/02/12	f0e38124de73d2079bf400cd4af206f4411eb45f5553e879fb3cf5e200568ec9	5ed5a5b98deba8d064d7872d3c6bed7ff387728b64a8e13b12f292e53204df37	3.84822596782883
1299	2018/02/12	f4128e36c3d2b506283a5ccc07d22782026f98e32592aca54c8e44d80cc086f3	f0e38124de73d2079bf400cd4af206f4411eb45f5553e879fb3cf5e200568ec9	0.023089355806973
1300	2018/02/12	7fc6ac366689866120d7c4478649d98b8599a9bf8fdd20b00d6f51d751513a05	df582e9086b3f17df25fd6fcda977c9f7f99b1a0d7984c4593a43a0c29ee4840	0.0577233895174325
1301	2018/02/12	f94901d379d58867a65c095d74df8e87c1df1963dce2eb9cde93d65e76df9308	7fc6ac366689866120d7c4478649d98b8599a9bf8fdd20b00d6f51d751513a05	0.0577233895174325
1302	2018/02/12	7fc6ac366689866120d7c4478649d98b8599a9bf8fdd20b00d6f51d751513a05	d6d661c60bcaf23517484037d5697229744f22282e642bc92f9221acc7557853	0.0577233895174325
1303	2018/02/12	338817fa91e44b7ee4a86ad3322e02b46186bd587089e065392ed87f0d563228	7fc6ac366689866120d7c4478649d98b8599a9bf8fdd20b00d6f51d751513a05	0.118521219467861
1304	2018/02/12	482d92355291d15a13228358cdbe1c4f53689ecbb2a3a2a884be86174b8d1e1a	7fc6ac366689866120d7c4478649d98b8599a9bf8fdd20b00d6f51d751513a05	0.577233895174325
1305	2018/02/12	7fc6ac366689866120d7c4478649d98b8599a9bf8fdd20b00d6f51d751513a05	5ed5a5b98deba8d064d7872d3c6bed7ff387728b64a8e13b12f292e53204df37	0.0577233895174325
1306	2018/02/12	2dc6fa06e68969fbe116f6b14660abccca22fe2ba55aead88175b517a64f6840	2587b8b5271984219c7f8332e4b1daa6b27025586313395faaba7e714936f8fa	1.15446779034865
1307	2018/02/12	83e0a5e40acb95ec7f2894a59da46c34fa8d68179292a6764e448d5483a55e39	2dc6fa06e68969fbe116f6b14660abccca22fe2ba55aead88175b517a64f6840	0.115446779034865
1308	2018/02/12	ea17b0b3e7a2b604f4936009036b23b320e15bd9b3b08c609e0cc78ed68f900a	2dc6fa06e68969fbe116f6b14660abccca22fe2ba55aead88175b517a64f6840	0.0577233895174325
1309	2018/02/12	2dc6fa06e68969fbe116f6b14660abccca22fe2ba55aead88175b517a64f6840	30b3daf1fdeaa3270e83a70edaad5007e96713489f8cade10ddcc3d4ff77a862	1.15446779034865
1310	2018/02/12	2dc6fa06e68969fbe116f6b14660abccca22fe2ba55aead88175b517a64f6840	482d92355291d15a13228358cdbe1c4f53689ecbb2a3a2a884be86174b8d1e1a	0.577233895174325
1311	2018/02/12	2dc6fa06e68969fbe116f6b14660abccca22fe2ba55aead88175b517a64f6840	a38308cbf36e361e0447ffa48e7bbad36b6ad8b99fb42cebaeff4c1db07a5ffe	0.0577233895174325
1312	2018/02/12	2587b8b5271984219c7f8332e4b1daa6b27025586313395faaba7e714936f8fa	f94901d379d58867a65c095d74df8e87c1df1963dce2eb9cde93d65e76df9308	1.15446779034865
1313	2018/02/12	83e0a5e40acb95ec7f2894a59da46c34fa8d68179292a6764e448d5483a55e39	2587b8b5271984219c7f8332e4b1daa6b27025586313395faaba7e714936f8fa	1.15446779034865
1314	2018/02/12	2587b8b5271984219c7f8332e4b1daa6b27025586313395faaba7e714936f8fa	d6d661c60bcaf23517484037d5697229744f22282e642bc92f9221acc7557853	1.15446779034865
1315	2018/02/12	2587b8b5271984219c7f8332e4b1daa6b27025586313395faaba7e714936f8fa	482d92355291d15a13228358cdbe1c4f53689ecbb2a3a2a884be86174b8d1e1a	0.577233895174325
1316	2018/02/12	2587b8b5271984219c7f8332e4b1daa6b27025586313395faaba7e714936f8fa	5ed5a5b98deba8d064d7872d3c6bed7ff387728b64a8e13b12f292e53204df37	0.577233895174325
1317	2018/02/12	2587b8b5271984219c7f8332e4b1daa6b27025586313395faaba7e714936f8fa	da7572e4bdd20507af449191ec19ded135df49010c6dabfc6c055636cb01ce5d	1.15446779034865
1318	2018/02/12	6e3fc17e689f5e7c2740b7987da787fc80e1434be32fe22a64f8c8da64c83bcd	2587b8b5271984219c7f8332e4b1daa6b27025586313395faaba7e714936f8fa	1.15446779034865
1319	2018/02/12	2587b8b5271984219c7f8332e4b1daa6b27025586313395faaba7e714936f8fa	f343bc7177dd5f724d09d69af388752a201a71f1f50419e6f42e7f4718c60c31	1.15446779034865
1320	2018/02/12	56c6328496314305499ff055c5cb8ea05c7f261b2a8cf7810aff29d9bdf6b39f	2587b8b5271984219c7f8332e4b1daa6b27025586313395faaba7e714936f8fa	1.15446779034865
1321	2018/02/12	2587b8b5271984219c7f8332e4b1daa6b27025586313395faaba7e714936f8fa	f3c771b817b7d03cf13b195fff21e3d48bb0196b52cad46f312538299cbe1951	0.23089355806973
1322	2018/02/12	7cdb7bd5be9716eb787602ffc3257afc1e800feb2b1730dfd1ffdd62b0d72b31	b90b6b2bf5ea2902b7b23969479d543077bd412e7063fc0c95a31408f920c5ac	1.18406952856272
1323	2018/02/12	7cdb7bd5be9716eb787602ffc3257afc1e800feb2b1730dfd1ffdd62b0d72b31	e67ea791d38fda16ba185603b6693ac15a37468088103e751b00726e6174a26b	0.288616947587162
1324	2018/02/12	97db43ebdfed92626a075250113270edccb8db590991be8e111fad9a46e3fa42	83e0a5e40acb95ec7f2894a59da46c34fa8d68179292a6764e448d5483a55e39	0.023089355806973
1325	2018/02/12	80f9366e9ecff675370a2845febab968c57577f3cb185fea451886d9de72dabd	83e0a5e40acb95ec7f2894a59da46c34fa8d68179292a6764e448d5483a55e39	0.0519511025167917
1326	2018/02/12	83e0a5e40acb95ec7f2894a59da46c34fa8d68179292a6764e448d5483a55e39	26a0dda963d70646189a261a3fdadc0afde2c6318894671a1e2b4877808b1eff	0.164923970049807
1327	2018/02/12	83e0a5e40acb95ec7f2894a59da46c34fa8d68179292a6764e448d5483a55e39	c66de4f549c05e99686bfe13cbb1d26db5beac0a09ca152abd65789b6fa41038	0.023089355806973
1328	2018/02/12	83e0a5e40acb95ec7f2894a59da46c34fa8d68179292a6764e448d5483a55e39	482d92355291d15a13228358cdbe1c4f53689ecbb2a3a2a884be86174b8d1e1a	0.577233895174325
1329	2018/02/12	83e0a5e40acb95ec7f2894a59da46c34fa8d68179292a6764e448d5483a55e39	5ed5a5b98deba8d064d7872d3c6bed7ff387728b64a8e13b12f292e53204df37	0.0384822596782883
1330	2018/02/12	83e0a5e40acb95ec7f2894a59da46c34fa8d68179292a6764e448d5483a55e39	5487137feec2c5a00e6e1988f798c03790970106949211fc3b6e3fa5d8ec010c	0.0947512179994295
1331	2018/02/12	83e0a5e40acb95ec7f2894a59da46c34fa8d68179292a6764e448d5483a55e39	704e63e1837914ebffc2c82a92a0000ccd84ed50c2b7b793b51c4649410bde0e	0.00961952280460158
1332	2018/02/12	83e0a5e40acb95ec7f2894a59da46c34fa8d68179292a6764e448d5483a55e39	964d77959b413ab86b3707cd61db7da675551074fb431d52a946256b3e6c4c31	0.046178711613946
1333	2018/02/12	93f09270a749907e4d7d54f5579a3d04e01f7509974088e49a07d22d30a05194	83e0a5e40acb95ec7f2894a59da46c34fa8d68179292a6764e448d5483a55e39	1.15446779034865
1334	2018/02/12	83e0a5e40acb95ec7f2894a59da46c34fa8d68179292a6764e448d5483a55e39	0db8533a8584c54ab9b50a1df54ef4e87d23b0cbc2aec472a130e5a380bad3e1	0.209903234608845
1335	2018/02/12	83e0a5e40acb95ec7f2894a59da46c34fa8d68179292a6764e448d5483a55e39	0ff2cf50d520042e9cbaf3d638c260e56afc071ac5b0d1367a233eeae58ad1e7	5.77233895174325
1336	2018/02/12	83e0a5e40acb95ec7f2894a59da46c34fa8d68179292a6764e448d5483a55e39	dcd497b0349069c2000870fdfb7ba58934ec1c07069f18dc8794ca5632171948	0.0769645193565766
1337	2018/02/12	83e0a5e40acb95ec7f2894a59da46c34fa8d68179292a6764e448d5483a55e39	a3190373c185192cfd460df5ffd9dea661471ea23ebec8b34538b79e90e6dbfe	0.0769645193565766
1338	2018/02/12	83e0a5e40acb95ec7f2894a59da46c34fa8d68179292a6764e448d5483a55e39	66319a7768c52a5438dbdf73adb61197cf97b6bafe999dee2783aedb522acaa2	0.023089355806973
1339	2018/02/12	83e0a5e40acb95ec7f2894a59da46c34fa8d68179292a6764e448d5483a55e39	8af813941a66015818b4fc2d1bd898dec6f485f1239363e218926bf15ec57ee6	0.0384822596782883
1340	2018/02/12	83e0a5e40acb95ec7f2894a59da46c34fa8d68179292a6764e448d5483a55e39	b25afbbd79631a738faac4b62d3f5ce9445911207a233bcc4a7d15f8db3f32a4	0.0384822596782883
1341	2018/02/12	83e0a5e40acb95ec7f2894a59da46c34fa8d68179292a6764e448d5483a55e39	02c517c0bfa976f9e0567de6bd6a4f8c78504f89bc94c242f6682b0c73097df1	0.115446779034865
1342	2018/02/12	83e0a5e40acb95ec7f2894a59da46c34fa8d68179292a6764e448d5483a55e39	f3c771b817b7d03cf13b195fff21e3d48bb0196b52cad46f312538299cbe1951	0.0577233895174325
1343	2018/02/12	83e0a5e40acb95ec7f2894a59da46c34fa8d68179292a6764e448d5483a55e39	98404b6d3566ee922249983e285bfa4872d204adf861790173dd3dd3e029f0e0	0.0577233895174325
1344	2018/02/12	97db43ebdfed92626a075250113270edccb8db590991be8e111fad9a46e3fa42	2030bb956ca20966cbdcd1be88dc738a9f792d4df19b0a90d9d3b6e2317cdd2b	0.0384822596782883
1345	2018/02/12	97db43ebdfed92626a075250113270edccb8db590991be8e111fad9a46e3fa42	d6d661c60bcaf23517484037d5697229744f22282e642bc92f9221acc7557853	0.0384822596782883
1346	2018/02/12	97db43ebdfed92626a075250113270edccb8db590991be8e111fad9a46e3fa42	482d92355291d15a13228358cdbe1c4f53689ecbb2a3a2a884be86174b8d1e1a	0.577233895174325
1347	2018/02/12	6b6994311af52cf5860f054f61e9669a0ab9c299fdd13f69532a753673a48eff	97db43ebdfed92626a075250113270edccb8db590991be8e111fad9a46e3fa42	0.046178711613946
1348	2018/02/12	97db43ebdfed92626a075250113270edccb8db590991be8e111fad9a46e3fa42	5ed5a5b98deba8d064d7872d3c6bed7ff387728b64a8e13b12f292e53204df37	0.0115446779034865
1349	2018/02/12	97db43ebdfed92626a075250113270edccb8db590991be8e111fad9a46e3fa42	964d77959b413ab86b3707cd61db7da675551074fb431d52a946256b3e6c4c31	0.046178711613946
1350	2018/02/12	97db43ebdfed92626a075250113270edccb8db590991be8e111fad9a46e3fa42	d5665373c9866b24676760d682327de022254039adbda379a8765edd5210bb28	0.023089355806973
1351	2018/02/12	97db43ebdfed92626a075250113270edccb8db590991be8e111fad9a46e3fa42	d5665373c9866b24676760d682327de022254039adbda379a8765edd5210bb28	0.0384822596782883
1352	2018/02/12	97db43ebdfed92626a075250113270edccb8db590991be8e111fad9a46e3fa42	d8c87236d75c31a36c66267e7093232b8e77fb0e028d4bd7df8283cb60e65e82	0.0384822596782883
1353	2018/02/12	97db43ebdfed92626a075250113270edccb8db590991be8e111fad9a46e3fa42	203760ba4585849bddd8ab446e246537740ffa437b49ac9c929ccef276dd8ed4	0.46178711613946
1354	2018/02/12	6e4319481f4a0c9273b55edcd91d03def761a597161941e9c2d556e9e18c0393	97db43ebdfed92626a075250113270edccb8db590991be8e111fad9a46e3fa42	0.0384822596782883
1355	2018/02/12	97db43ebdfed92626a075250113270edccb8db590991be8e111fad9a46e3fa42	f343bc7177dd5f724d09d69af388752a201a71f1f50419e6f42e7f4718c60c31	0.023089355806973
1356	2018/02/12	97db43ebdfed92626a075250113270edccb8db590991be8e111fad9a46e3fa42	9613dfe359263e71580df3bb7cfe5f11f28f6e0fa4f2bb748b0dd9a8b666a063	0.0288616947587162
1357	2018/02/12	97db43ebdfed92626a075250113270edccb8db590991be8e111fad9a46e3fa42	6668a844a699b3bfb5962342e57e74c9789196722a4d9cb6dac1cca1afd872ec	0.023089355806973
1358	2018/02/12	97db43ebdfed92626a075250113270edccb8db590991be8e111fad9a46e3fa42	e28bbb3730ae0107cc1ef847246564c74e2c5db329b38373e24acb5ca4cfff5d	0.115446779034865
1359	2018/02/12	6aa3b4aab81cf6cae6afff539309273b6d6398ca236dbe54824dd16cf46c8c67	f94901d379d58867a65c095d74df8e87c1df1963dce2eb9cde93d65e76df9308	0.0115446779034865
1360	2018/02/12	f94901d379d58867a65c095d74df8e87c1df1963dce2eb9cde93d65e76df9308	df582e9086b3f17df25fd6fcda977c9f7f99b1a0d7984c4593a43a0c29ee4840	0.00115446779034865
1361	2018/02/12	f94901d379d58867a65c095d74df8e87c1df1963dce2eb9cde93d65e76df9308	d6d661c60bcaf23517484037d5697229744f22282e642bc92f9221acc7557853	0.00115446779034865
1362	2018/02/12	1179555657334df5adca98b8181a2fe060bde3575d4f791d6181e7979dbca575	f94901d379d58867a65c095d74df8e87c1df1963dce2eb9cde93d65e76df9308	0.217413896487505
1363	2018/02/12	482d92355291d15a13228358cdbe1c4f53689ecbb2a3a2a884be86174b8d1e1a	f94901d379d58867a65c095d74df8e87c1df1963dce2eb9cde93d65e76df9308	0.577233895174325
1364	2018/02/12	7fe7e77eb9113f1861849804962db9ed4bafc8455005a13623306cf50e608df5	f94901d379d58867a65c095d74df8e87c1df1963dce2eb9cde93d65e76df9308	0.0115446779034865
1365	2018/02/12	086117ccfda7e36dc0f0e8b6054dfc1b5729548d9e82c0324aa98d5eb1db2450	f94901d379d58867a65c095d74df8e87c1df1963dce2eb9cde93d65e76df9308	0.023089355806973
1366	2018/02/12	6b6994311af52cf5860f054f61e9669a0ab9c299fdd13f69532a753673a48eff	f94901d379d58867a65c095d74df8e87c1df1963dce2eb9cde93d65e76df9308	0.00115446779034865
1367	2018/02/12	f94901d379d58867a65c095d74df8e87c1df1963dce2eb9cde93d65e76df9308	5ed5a5b98deba8d064d7872d3c6bed7ff387728b64a8e13b12f292e53204df37	0.00115446779034865
1368	2018/02/12	f94901d379d58867a65c095d74df8e87c1df1963dce2eb9cde93d65e76df9308	d391571e821858a9345f6c84fe2c19d4ed1348ff7edc7fe284a671781c6f171c	2.3089355806973
1369	2018/02/12	964d77959b413ab86b3707cd61db7da675551074fb431d52a946256b3e6c4c31	f94901d379d58867a65c095d74df8e87c1df1963dce2eb9cde93d65e76df9308	0.046178711613946
1370	2018/02/12	f94901d379d58867a65c095d74df8e87c1df1963dce2eb9cde93d65e76df9308	a0c8faff2ea7e941c3da16b9bbf12407cc9c652fb5d23602b35777696bfc79cd	5.77233895174325
1371	2018/02/12	6e3fc17e689f5e7c2740b7987da787fc80e1434be32fe22a64f8c8da64c83bcd	f94901d379d58867a65c095d74df8e87c1df1963dce2eb9cde93d65e76df9308	0.23089355806973
1372	2018/02/12	6fd56a4b002c2222fca73eb3e2457b0e949eb6b3895310f53c6aabe7c81d130e	f94901d379d58867a65c095d74df8e87c1df1963dce2eb9cde93d65e76df9308	0.0115446779034865
1373	2018/02/12	f94901d379d58867a65c095d74df8e87c1df1963dce2eb9cde93d65e76df9308	90c4f35c3c10d508f510d62de8cfdbf52d384fb236d9b97d47900a8a4e5bd84d	0.0115446779034865
1374	2018/02/12	f94901d379d58867a65c095d74df8e87c1df1963dce2eb9cde93d65e76df9308	19febf0b1f3ef215790be6e4f5b218ef226ac4af151dce61bd7d26e4d5bfba8c	0.00577233895174325
1375	2018/02/12	203760ba4585849bddd8ab446e246537740ffa437b49ac9c929ccef276dd8ed4	f94901d379d58867a65c095d74df8e87c1df1963dce2eb9cde93d65e76df9308	0.46178711613946
1376	2018/02/12	10348ff922880a69fcebcc47e3d82b072d1de7140b202356c9b6d93e349daa37	f94901d379d58867a65c095d74df8e87c1df1963dce2eb9cde93d65e76df9308	0.577233895174325
1377	2018/02/12	23076043ba0ddca872fb4ad1bcfcdb2a98e7f894a7c21a6f223382bb517303b3	f94901d379d58867a65c095d74df8e87c1df1963dce2eb9cde93d65e76df9308	0.00577233895174325
1378	2018/02/12	298a3482628d2fa5b8e6821a54c85b6cd01fdacb514304289f68ff779ec674cc	f94901d379d58867a65c095d74df8e87c1df1963dce2eb9cde93d65e76df9308	0.115446779034865
1379	2018/02/12	f94901d379d58867a65c095d74df8e87c1df1963dce2eb9cde93d65e76df9308	1cbc26fa4558aee3e9ea361b18fab4c4001d94e373c9b743c3682111934dfa44	0.577233895174325
1380	2018/02/12	f94901d379d58867a65c095d74df8e87c1df1963dce2eb9cde93d65e76df9308	86025ac4fb4c5ec29723ebb0083ed67aae806df115be146eb51de1d235059eb1	0.46178711613946
1381	2018/02/12	f94901d379d58867a65c095d74df8e87c1df1963dce2eb9cde93d65e76df9308	e9d955d65ac7f885048d4409b5b51e073eb9506ecfbd2334e1025e709f111b86	0.0115446779034865
1382	2018/02/12	ed3d4af30cab04a04256a078b6db1859ba0fb2bf6f7e5d5022b917f5639a7325	2030bb956ca20966cbdcd1be88dc738a9f792d4df19b0a90d9d3b6e2317cdd2b	1.15446779034865
1383	2018/02/12	29281b81b5196cb74ae33db0d0bd07b73f1bff3666bc645407fc4e9ce0ee07bc	2030bb956ca20966cbdcd1be88dc738a9f792d4df19b0a90d9d3b6e2317cdd2b	0.115445624578619
1384	2018/02/12	5de7a4081e240e63c3591b8d7e75cbe52d92a195b1567ffb1ade0d1664023fa5	2030bb956ca20966cbdcd1be88dc738a9f792d4df19b0a90d9d3b6e2317cdd2b	1.15446779034865
1385	2018/02/12	2030bb956ca20966cbdcd1be88dc738a9f792d4df19b0a90d9d3b6e2317cdd2b	5562bcc1939bb500c02a4e8d9ed2e6a503dcda61def1575b89283e1a04bf7701	0.0384822596782883
1386	2018/02/12	91fe1cce31e35338c512bae05d49e61969e91eda2754ac222cae6c3b81b1919e	2030bb956ca20966cbdcd1be88dc738a9f792d4df19b0a90d9d3b6e2317cdd2b	0.115446779034865
1387	2018/02/12	2030bb956ca20966cbdcd1be88dc738a9f792d4df19b0a90d9d3b6e2317cdd2b	d391571e821858a9345f6c84fe2c19d4ed1348ff7edc7fe284a671781c6f171c	2.3089355806973
1388	2018/02/12	2030bb956ca20966cbdcd1be88dc738a9f792d4df19b0a90d9d3b6e2317cdd2b	0db6a957c013d1918d4808c13365c2125e848b65071f6068afb3a17bd8d63f18	1.15446779034865
1389	2018/02/12	2030bb956ca20966cbdcd1be88dc738a9f792d4df19b0a90d9d3b6e2317cdd2b	c115a20396be8ff23aa00061f9007f83d9b071b4d0ff7c496a3fecf89b68b361	0.0577233895174325
1390	2018/02/12	2030bb956ca20966cbdcd1be88dc738a9f792d4df19b0a90d9d3b6e2317cdd2b	186c496790c498ff7ed197180f96dde483b1afd001992ca679060269d14556cc	0.115446779034865
1391	2018/02/12	2030bb956ca20966cbdcd1be88dc738a9f792d4df19b0a90d9d3b6e2317cdd2b	002ac400f3f236aca2f9b9d2d47bb96dbd5a9bec2ccb6403aba967e5a69b03c1	0.144308473793581
1392	2018/02/12	ca3e75c5b9b600a464f4210e6cf1a0ae28ccfd193fb2edca4ac839e4c687c2c1	df582e9086b3f17df25fd6fcda977c9f7f99b1a0d7984c4593a43a0c29ee4840	0.115446779034865
1393	2018/02/12	80f9366e9ecff675370a2845febab968c57577f3cb185fea451886d9de72dabd	df582e9086b3f17df25fd6fcda977c9f7f99b1a0d7984c4593a43a0c29ee4840	0.0519511025167917
1394	2018/02/12	df582e9086b3f17df25fd6fcda977c9f7f99b1a0d7984c4593a43a0c29ee4840	d6d661c60bcaf23517484037d5697229744f22282e642bc92f9221acc7557853	0.0577233895174325
1395	2018/02/12	ea17b0b3e7a2b604f4936009036b23b320e15bd9b3b08c609e0cc78ed68f900a	df582e9086b3f17df25fd6fcda977c9f7f99b1a0d7984c4593a43a0c29ee4840	0.273130451014633
1396	2018/02/12	08a7aceebeda96dd75a1fdfee774ba2009462c4126edc727edcb5454b6ca3514	df582e9086b3f17df25fd6fcda977c9f7f99b1a0d7984c4593a43a0c29ee4840	0.0577233895174325
1397	2018/02/12	338817fa91e44b7ee4a86ad3322e02b46186bd587089e065392ed87f0d563228	df582e9086b3f17df25fd6fcda977c9f7f99b1a0d7984c4593a43a0c29ee4840	0.0548701421268369
1398	2018/02/12	482d92355291d15a13228358cdbe1c4f53689ecbb2a3a2a884be86174b8d1e1a	df582e9086b3f17df25fd6fcda977c9f7f99b1a0d7984c4593a43a0c29ee4840	0.115446779034865
1399	2018/02/12	7fe7e77eb9113f1861849804962db9ed4bafc8455005a13623306cf50e608df5	df582e9086b3f17df25fd6fcda977c9f7f99b1a0d7984c4593a43a0c29ee4840	0.109515423687927
1400	2018/02/12	df582e9086b3f17df25fd6fcda977c9f7f99b1a0d7984c4593a43a0c29ee4840	3cb66528b07877aed0b898f0970f0bdacdfd11bd3ceaebef842fe3c21808f73b	0.0288616947587162
1401	2018/02/12	086117ccfda7e36dc0f0e8b6054dfc1b5729548d9e82c0324aa98d5eb1db2450	df582e9086b3f17df25fd6fcda977c9f7f99b1a0d7984c4593a43a0c29ee4840	0.023089355806973
1402	2018/02/12	df582e9086b3f17df25fd6fcda977c9f7f99b1a0d7984c4593a43a0c29ee4840	5562bcc1939bb500c02a4e8d9ed2e6a503dcda61def1575b89283e1a04bf7701	0.0192411298391442
1403	2018/02/12	f95e6ba6127388f69a61884a6b5da1d9c525100df39503bab4181343d34411a8	df582e9086b3f17df25fd6fcda977c9f7f99b1a0d7984c4593a43a0c29ee4840	2.3089355806973
1404	2018/02/12	c9aa6eee57d68214a72fb31d6d7b527e1142e90027ca7f12ddae2f261c2ce728	df582e9086b3f17df25fd6fcda977c9f7f99b1a0d7984c4593a43a0c29ee4840	2.3089355806973
1405	2018/02/12	31fa72b92f10ab2ff575060b6bdca5c1971a1e8e8811e6161ef2b377d0cff268	df582e9086b3f17df25fd6fcda977c9f7f99b1a0d7984c4593a43a0c29ee4840	0.046178711613946
1406	2018/02/12	df582e9086b3f17df25fd6fcda977c9f7f99b1a0d7984c4593a43a0c29ee4840	704e63e1837914ebffc2c82a92a0000ccd84ed50c2b7b793b51c4649410bde0e	0.0855161326184185
1407	2018/02/12	df582e9086b3f17df25fd6fcda977c9f7f99b1a0d7984c4593a43a0c29ee4840	24b835cc550c7674ec5b39215b11e84ab71697b2ea22e97fe5e2560125d3fe93	0.0577233895174325
1408	2018/02/12	3db8f231a9a72f883d97846aa0d43009a4baec258d7fb9eddd6c7714a1035cfc	df582e9086b3f17df25fd6fcda977c9f7f99b1a0d7984c4593a43a0c29ee4840	0.115446779034865
1409	2018/02/12	7c94d05bc4f9d746636b784d7168c5856860b10c0f7e5d70f2fda6013cb4d287	df582e9086b3f17df25fd6fcda977c9f7f99b1a0d7984c4593a43a0c29ee4840	0.115446779034865
1410	2018/02/12	afcd0bf16f69e28ff1cbbc7c2e4c2f29a7f7b96749e12c49d8a4ec7f467bfa62	df582e9086b3f17df25fd6fcda977c9f7f99b1a0d7984c4593a43a0c29ee4840	0.023089355806973
1411	2018/02/12	df582e9086b3f17df25fd6fcda977c9f7f99b1a0d7984c4593a43a0c29ee4840	9ee62a02ff9a54b2884c8fdfbbb692ee29a56deb12875bbc315fd20dc0a75708	0.0577233895174325
1412	2018/02/12	6e3fc17e689f5e7c2740b7987da787fc80e1434be32fe22a64f8c8da64c83bcd	df582e9086b3f17df25fd6fcda977c9f7f99b1a0d7984c4593a43a0c29ee4840	0.577233895174325
1413	2018/02/12	d4cc4a87f0a6498bb5ce31d613916709ceb54906dbe492d97862e8da27386c92	df582e9086b3f17df25fd6fcda977c9f7f99b1a0d7984c4593a43a0c29ee4840	0.0641370994638139
1414	2018/02/12	6fd56a4b002c2222fca73eb3e2457b0e949eb6b3895310f53c6aabe7c81d130e	df582e9086b3f17df25fd6fcda977c9f7f99b1a0d7984c4593a43a0c29ee4840	0.0287897922525655
1415	2018/02/12	19febf0b1f3ef215790be6e4f5b218ef226ac4af151dce61bd7d26e4d5bfba8c	df582e9086b3f17df25fd6fcda977c9f7f99b1a0d7984c4593a43a0c29ee4840	0.0769645193565766
1416	2018/02/12	df582e9086b3f17df25fd6fcda977c9f7f99b1a0d7984c4593a43a0c29ee4840	0db6a957c013d1918d4808c13365c2125e848b65071f6068afb3a17bd8d63f18	0.0320046293749054
1417	2018/02/12	426e52de06cfc444084219d35f74755b9697d335689220c9b3fe59a6202eb70f	df582e9086b3f17df25fd6fcda977c9f7f99b1a0d7984c4593a43a0c29ee4840	1.15446779034865
1418	2018/02/12	203760ba4585849bddd8ab446e246537740ffa437b49ac9c929ccef276dd8ed4	df582e9086b3f17df25fd6fcda977c9f7f99b1a0d7984c4593a43a0c29ee4840	0.46178711613946
1419	2018/02/12	fdf9933ca880cf503be56f30e34236c5f9fc7743817ad65e51a767a919dd6c0a	df582e9086b3f17df25fd6fcda977c9f7f99b1a0d7984c4593a43a0c29ee4840	1.15446779034865
1420	2018/02/12	df582e9086b3f17df25fd6fcda977c9f7f99b1a0d7984c4593a43a0c29ee4840	c115a20396be8ff23aa00061f9007f83d9b071b4d0ff7c496a3fecf89b68b361	0.0769645193565766
1421	2018/02/12	69d11ea2e513b4506ea659c1c599f9a0c9dbe3d187abea1dfefa8dc90fa02126	df582e9086b3f17df25fd6fcda977c9f7f99b1a0d7984c4593a43a0c29ee4840	1.64947533983233
1422	2018/02/12	17ee61a6b0e42c91e8a6c77b2688b5319c763931070fc7d1d521837c92a8c260	df582e9086b3f17df25fd6fcda977c9f7f99b1a0d7984c4593a43a0c29ee4840	0.0384822596782883
1423	2018/02/12	df582e9086b3f17df25fd6fcda977c9f7f99b1a0d7984c4593a43a0c29ee4840	186c496790c498ff7ed197180f96dde483b1afd001992ca679060269d14556cc	0.0577233895174325
1424	2018/02/12	c39af46509e86d664f7b08bb860f2f5f73b2b1fcbd17f8d89337f0ab0b0187cd	df582e9086b3f17df25fd6fcda977c9f7f99b1a0d7984c4593a43a0c29ee4840	0.0115446779034865
1425	2018/02/12	d6d177c44f02e98ae9fbbbb59d2109d20b4b79d2672a36d2e4ae1cd505a843dc	df582e9086b3f17df25fd6fcda977c9f7f99b1a0d7984c4593a43a0c29ee4840	0.192414505299863
1426	2018/02/12	690391812e864401e868425d73aac40324028e25b72213c801a31237c1a6aa70	df582e9086b3f17df25fd6fcda977c9f7f99b1a0d7984c4593a43a0c29ee4840	0.144308473793581
1427	2018/02/12	e785b76a38fc74d7b0fc179e95a9a94c7ce0aba017a477b1855d36d22f756348	df582e9086b3f17df25fd6fcda977c9f7f99b1a0d7984c4593a43a0c29ee4840	0.115446779034865
1428	2018/02/12	df582e9086b3f17df25fd6fcda977c9f7f99b1a0d7984c4593a43a0c29ee4840	26f16599dae9cbad2951b7649af4e96439dae03ae1b900ebc81873eef3299b3b	0.128274198927628
1429	2018/02/12	df582e9086b3f17df25fd6fcda977c9f7f99b1a0d7984c4593a43a0c29ee4840	31cdf786aa8d499a78a3d6acff4a47cbdd37158982905a6b5c106dcda07e23ce	0.494778978420541
1430	2018/02/12	5ec10a61ba52354aba2c7c861e61c319adc8dc93eea6c52a82ab4dfe3375e86a	df582e9086b3f17df25fd6fcda977c9f7f99b1a0d7984c4593a43a0c29ee4840	0.115446779034865
1431	2018/02/12	54e356c3146889dbf4336d2e64d8433d1986456bd9496e049c088bf729d2ba84	df582e9086b3f17df25fd6fcda977c9f7f99b1a0d7984c4593a43a0c29ee4840	0.0769645193565766
1432	2018/02/12	df582e9086b3f17df25fd6fcda977c9f7f99b1a0d7984c4593a43a0c29ee4840	86025ac4fb4c5ec29723ebb0083ed67aae806df115be146eb51de1d235059eb1	0.46178711613946
1433	2018/02/12	7cca8739b0e2c8626b48eec2e54c943261b6488cad1bf49d5a436f9d965ca617	df582e9086b3f17df25fd6fcda977c9f7f99b1a0d7984c4593a43a0c29ee4840	0.0023089355806973
1434	2018/02/12	df582e9086b3f17df25fd6fcda977c9f7f99b1a0d7984c4593a43a0c29ee4840	ef63a2a6397ac50a8fc1899a99bddec60bdaf2bdfa5241f7c60c129eb2c41c87	0.46178711613946
1435	2018/02/12	3ac3245205f93bdfa3e3d442940ae1a6768734d77b2568c0f6ccfaadb6809245	df582e9086b3f17df25fd6fcda977c9f7f99b1a0d7984c4593a43a0c29ee4840	0.11140070541422
1436	2018/02/12	ea5645dac762b0e9c54c78d82655ba4093609f1c31d5df1f22bda638e67eae64	df582e9086b3f17df25fd6fcda977c9f7f99b1a0d7984c4593a43a0c29ee4840	0.23089355806973
1437	2018/02/12	2f7206d35940754422c4eb0177a30fd6fcf9321512706c2f789bc97966f49a45	df582e9086b3f17df25fd6fcda977c9f7f99b1a0d7984c4593a43a0c29ee4840	0.0769645193565766
1438	2018/02/12	df582e9086b3f17df25fd6fcda977c9f7f99b1a0d7984c4593a43a0c29ee4840	27417de1e5b340ad3dde37c2627e8ce57a4e39868f7993badbc17b7d1388ad34	0.577233895174325
1439	2018/02/12	22c005ad3202b0d335259ce6f58401638ff9c9f9beb85082c96ecb7d607d1618	df582e9086b3f17df25fd6fcda977c9f7f99b1a0d7984c4593a43a0c29ee4840	0.115446779034865
1440	2018/02/12	87a68ebf05c0885485aeab0283d85661acb5bf8ccee348bcc249779cf29455fb	6aa3b4aab81cf6cae6afff539309273b6d6398ca236dbe54824dd16cf46c8c67	0.046178711613946
1441	2018/02/12	6aa3b4aab81cf6cae6afff539309273b6d6398ca236dbe54824dd16cf46c8c67	d6d661c60bcaf23517484037d5697229744f22282e642bc92f9221acc7557853	0.0577233895174325
1442	2018/02/12	086117ccfda7e36dc0f0e8b6054dfc1b5729548d9e82c0324aa98d5eb1db2450	6aa3b4aab81cf6cae6afff539309273b6d6398ca236dbe54824dd16cf46c8c67	0.023089355806973
1443	2018/02/12	6aa3b4aab81cf6cae6afff539309273b6d6398ca236dbe54824dd16cf46c8c67	d5665373c9866b24676760d682327de022254039adbda379a8765edd5210bb28	0.023089355806973
1444	2018/02/12	6fd56a4b002c2222fca73eb3e2457b0e949eb6b3895310f53c6aabe7c81d130e	6aa3b4aab81cf6cae6afff539309273b6d6398ca236dbe54824dd16cf46c8c67	0.000962056491957208
1445	2018/02/12	339412e90a2711ae0ed34776faa211beb939c3459f8183a631a1f10a91921e53	6aa3b4aab81cf6cae6afff539309273b6d6398ca236dbe54824dd16cf46c8c67	0.00577233895174325
1446	2018/02/12	6aa3b4aab81cf6cae6afff539309273b6d6398ca236dbe54824dd16cf46c8c67	203760ba4585849bddd8ab446e246537740ffa437b49ac9c929ccef276dd8ed4	0.23089355806973
1447	2018/02/12	2f7206d35940754422c4eb0177a30fd6fcf9321512706c2f789bc97966f49a45	6aa3b4aab81cf6cae6afff539309273b6d6398ca236dbe54824dd16cf46c8c67	0.0144308473793581
1448	2018/02/12	80f9366e9ecff675370a2845febab968c57577f3cb185fea451886d9de72dabd	87a68ebf05c0885485aeab0283d85661acb5bf8ccee348bcc249779cf29455fb	0.0519511025167917
1449	2018/02/12	87a68ebf05c0885485aeab0283d85661acb5bf8ccee348bcc249779cf29455fb	08a7aceebeda96dd75a1fdfee774ba2009462c4126edc727edcb5454b6ca3514	1.15446779034865
1450	2018/02/12	87a68ebf05c0885485aeab0283d85661acb5bf8ccee348bcc249779cf29455fb	338817fa91e44b7ee4a86ad3322e02b46186bd587089e065392ed87f0d563228	0.0484575744239558
1451	2018/02/12	87a68ebf05c0885485aeab0283d85661acb5bf8ccee348bcc249779cf29455fb	482d92355291d15a13228358cdbe1c4f53689ecbb2a3a2a884be86174b8d1e1a	0.577233895174325
1452	2018/02/12	5c6669852752fac2e55796ca7a836782f3fa339faff0fe75f0ccaf3ea4601629	87a68ebf05c0885485aeab0283d85661acb5bf8ccee348bcc249779cf29455fb	1.15446779034865
1453	2018/02/12	086117ccfda7e36dc0f0e8b6054dfc1b5729548d9e82c0324aa98d5eb1db2450	87a68ebf05c0885485aeab0283d85661acb5bf8ccee348bcc249779cf29455fb	0.023089355806973
1454	2018/02/12	91fe1cce31e35338c512bae05d49e61969e91eda2754ac222cae6c3b81b1919e	87a68ebf05c0885485aeab0283d85661acb5bf8ccee348bcc249779cf29455fb	0.115446779034865
1455	2018/02/12	87a68ebf05c0885485aeab0283d85661acb5bf8ccee348bcc249779cf29455fb	5ed5a5b98deba8d064d7872d3c6bed7ff387728b64a8e13b12f292e53204df37	0.0471211342999449
1456	2018/02/12	87a68ebf05c0885485aeab0283d85661acb5bf8ccee348bcc249779cf29455fb	4515904085fb8ae319ba9fe70354d56e37da6ffe47456cef3cb46c372a680348	5.77233895174325
1457	2018/02/12	87a68ebf05c0885485aeab0283d85661acb5bf8ccee348bcc249779cf29455fb	964d77959b413ab86b3707cd61db7da675551074fb431d52a946256b3e6c4c31	0.0384822596782883
1458	2018/02/12	87a68ebf05c0885485aeab0283d85661acb5bf8ccee348bcc249779cf29455fb	11ef094fbf56d863ba7c121cf5b790bb663388b84ed2f04fd304e8c2b5728c4c	0.0577233895174325
1459	2018/02/12	275e831ca125cc16e9b690b92ceea34560857ad3f9a4980975808f2d5f90a073	87a68ebf05c0885485aeab0283d85661acb5bf8ccee348bcc249779cf29455fb	0.0577233895174325
1460	2018/02/12	87a68ebf05c0885485aeab0283d85661acb5bf8ccee348bcc249779cf29455fb	203760ba4585849bddd8ab446e246537740ffa437b49ac9c929ccef276dd8ed4	0.46178711613946
1461	2018/02/12	87a68ebf05c0885485aeab0283d85661acb5bf8ccee348bcc249779cf29455fb	f23d4cd1af243666557a35124d43f18ca86944d51f3f6f41f7fd51578d445a47	0.420356754423481
1462	2018/02/12	87a68ebf05c0885485aeab0283d85661acb5bf8ccee348bcc249779cf29455fb	31cdf786aa8d499a78a3d6acff4a47cbdd37158982905a6b5c106dcda07e23ce	0.494778978420541
1463	2018/02/12	87a68ebf05c0885485aeab0283d85661acb5bf8ccee348bcc249779cf29455fb	dc81a4e425f79ae915023cd2316c4f63c89e1c50c5d3261b7a6308d3bf11d99a	0.0769645193565766
1464	2018/02/12	5bb83d806868379fd91febdb769a826538e4daae524bad465f6944a4cd5aca28	06425fe8d2c902c5c8f7c316ba11917a21355ec2380418ab905d8e6fbd822de1	0.0164923970049807
1465	2018/02/12	4fdade88ac38acf38e65fb22908058d74b862d0b204361115a0dd8efae2c3b79	5ed5a5b98deba8d064d7872d3c6bed7ff387728b64a8e13b12f292e53204df37	0.164923970049807
1466	2018/02/12	ca3e75c5b9b600a464f4210e6cf1a0ae28ccfd193fb2edca4ac839e4c687c2c1	d6d661c60bcaf23517484037d5697229744f22282e642bc92f9221acc7557853	0.0577233895174325
1467	2018/02/12	ca3e75c5b9b600a464f4210e6cf1a0ae28ccfd193fb2edca4ac839e4c687c2c1	5ed5a5b98deba8d064d7872d3c6bed7ff387728b64a8e13b12f292e53204df37	0.0115446779034865
1468	2018/02/12	90c4f35c3c10d508f510d62de8cfdbf52d384fb236d9b97d47900a8a4e5bd84d	ca3e75c5b9b600a464f4210e6cf1a0ae28ccfd193fb2edca4ac839e4c687c2c1	0.0115446779034865
1469	2018/02/12	d0e246bf9c43ad969ae8ba338378a31d483d00e2a8b4d9dbba696c77e193d21f	ca3e75c5b9b600a464f4210e6cf1a0ae28ccfd193fb2edca4ac839e4c687c2c1	0.0659695880199228
1470	2018/02/12	ed3d4af30cab04a04256a078b6db1859ba0fb2bf6f7e5d5022b917f5639a7325	482d92355291d15a13228358cdbe1c4f53689ecbb2a3a2a884be86174b8d1e1a	0.577233895174325
1471	2018/02/12	ed3d4af30cab04a04256a078b6db1859ba0fb2bf6f7e5d5022b917f5639a7325	d391571e821858a9345f6c84fe2c19d4ed1348ff7edc7fe284a671781c6f171c	2.3089355806973
1472	2018/02/12	ed3d4af30cab04a04256a078b6db1859ba0fb2bf6f7e5d5022b917f5639a7325	a0c8faff2ea7e941c3da16b9bbf12407cc9c652fb5d23602b35777696bfc79cd	5.77233895174325
1473	2018/02/12	ed3d4af30cab04a04256a078b6db1859ba0fb2bf6f7e5d5022b917f5639a7325	259dec144c8f384a2ed24a2597a6ccaee89f3a1af5d3fb7299337fc10e02eafd	1.15446779034865
1474	2018/02/12	ed3d4af30cab04a04256a078b6db1859ba0fb2bf6f7e5d5022b917f5639a7325	85dd6a7dc42a8a351272b5ed9e7d8e69898e867e8fa0d16e7d692a6a99241870	0.115446779034865
1475	2018/02/12	ed3d4af30cab04a04256a078b6db1859ba0fb2bf6f7e5d5022b917f5639a7325	55056b83949e46e5f57e5fb3f37ac12c160f765cd972b6ceb8e7b69724a0b704	0.191295408508475
1476	2018/02/12	ed3d4af30cab04a04256a078b6db1859ba0fb2bf6f7e5d5022b917f5639a7325	6668a844a699b3bfb5962342e57e74c9789196722a4d9cb6dac1cca1afd872ec	0.23089355806973
1477	2018/02/12	ed3d4af30cab04a04256a078b6db1859ba0fb2bf6f7e5d5022b917f5639a7325	a1dcd25ccb1a966106b3a56326281878fedad1a25994865e79483cacdbd33ee5	0.0577233895174325
1478	2018/02/12	ed3d4af30cab04a04256a078b6db1859ba0fb2bf6f7e5d5022b917f5639a7325	bff471dc1ce172570cdaa2e15c9c3383f2560b7f0e26b1567dc000b12bf62c66	0.23089355806973
1479	2018/02/12	5bb83d806868379fd91febdb769a826538e4daae524bad465f6944a4cd5aca28	d9cd88d6179401a274347ce0ba0ff40f22e677a815ed8ac0c6e0456ce26345fe	0.0164923970049807
1480	2018/02/12	d6d661c60bcaf23517484037d5697229744f22282e642bc92f9221acc7557853	8766ed1f090468b442794773f721bb054a8bbca377a968634cbe87fab0501628	0.0577233895174325
1481	2018/02/12	08a7aceebeda96dd75a1fdfee774ba2009462c4126edc727edcb5454b6ca3514	d6d661c60bcaf23517484037d5697229744f22282e642bc92f9221acc7557853	1.15446779034865
1482	2018/02/12	338817fa91e44b7ee4a86ad3322e02b46186bd587089e065392ed87f0d563228	d6d661c60bcaf23517484037d5697229744f22282e642bc92f9221acc7557853	0.0577233895174325
1483	2018/02/12	5de7a4081e240e63c3591b8d7e75cbe52d92a195b1567ffb1ade0d1664023fa5	d6d661c60bcaf23517484037d5697229744f22282e642bc92f9221acc7557853	0.769645193565766
1484	2018/02/12	482d92355291d15a13228358cdbe1c4f53689ecbb2a3a2a884be86174b8d1e1a	d6d661c60bcaf23517484037d5697229744f22282e642bc92f9221acc7557853	0.577233895174325
1485	2018/02/12	7fe7e77eb9113f1861849804962db9ed4bafc8455005a13623306cf50e608df5	d6d661c60bcaf23517484037d5697229744f22282e642bc92f9221acc7557853	0.0577233895174325
1486	2018/02/12	a26998b036c7514da9888117afb4434483a2d4cccb906b5a6f190f4337473b61	d6d661c60bcaf23517484037d5697229744f22282e642bc92f9221acc7557853	0.0577233895174325
1487	2018/02/12	b3ab324b61ef3d8c1e2bb32296a0f7bd4b846e94cc7a2f0bad3541412d3e65e6	d6d661c60bcaf23517484037d5697229744f22282e642bc92f9221acc7557853	0.0577233895174325
1488	2018/02/12	086117ccfda7e36dc0f0e8b6054dfc1b5729548d9e82c0324aa98d5eb1db2450	d6d661c60bcaf23517484037d5697229744f22282e642bc92f9221acc7557853	0.023089355806973
1489	2018/02/12	b90b6b2bf5ea2902b7b23969479d543077bd412e7063fc0c95a31408f920c5ac	d6d661c60bcaf23517484037d5697229744f22282e642bc92f9221acc7557853	0.0577233895174325
1490	2018/02/12	d6d661c60bcaf23517484037d5697229744f22282e642bc92f9221acc7557853	9ebab35f971410aad2561383457788e0ccea03bec9692564cb416be1a6ab6013	1.15446779034865
1491	2018/02/12	31fa72b92f10ab2ff575060b6bdca5c1971a1e8e8811e6161ef2b377d0cff268	d6d661c60bcaf23517484037d5697229744f22282e642bc92f9221acc7557853	0.0577233895174325
1492	2018/02/12	83d939a8917d2c7b16ab6af06c81d2959022fafebd1e1eb50348d99e0373466d	d6d661c60bcaf23517484037d5697229744f22282e642bc92f9221acc7557853	0.0577233895174325
1493	2018/02/12	a72f752963c6fe57361a88ff6c059312cde2f3cfcf87181d2a0a563ff06ab4df	d6d661c60bcaf23517484037d5697229744f22282e642bc92f9221acc7557853	0.0577233895174325
1494	2018/02/12	873e9c1c10772a5a7c48f2b5daaf062d81168cd5ad36dcdc508b8b16eedc53c5	d6d661c60bcaf23517484037d5697229744f22282e642bc92f9221acc7557853	0.0577233895174325
1495	2018/02/12	afcd0bf16f69e28ff1cbbc7c2e4c2f29a7f7b96749e12c49d8a4ec7f467bfa62	d6d661c60bcaf23517484037d5697229744f22282e642bc92f9221acc7557853	0.0577233895174325
1496	2018/02/12	6e3fc17e689f5e7c2740b7987da787fc80e1434be32fe22a64f8c8da64c83bcd	d6d661c60bcaf23517484037d5697229744f22282e642bc92f9221acc7557853	0.577233895174325
1497	2018/02/12	c2d5a405e5b9ed77f51da27b22a4ae437b16bfc5cebb9455b3fd0351ea427562	d6d661c60bcaf23517484037d5697229744f22282e642bc92f9221acc7557853	0.0577233895174325
1498	2018/02/12	19febf0b1f3ef215790be6e4f5b218ef226ac4af151dce61bd7d26e4d5bfba8c	d6d661c60bcaf23517484037d5697229744f22282e642bc92f9221acc7557853	0.115446779034865
1499	2018/02/12	d6d661c60bcaf23517484037d5697229744f22282e642bc92f9221acc7557853	0db6a957c013d1918d4808c13365c2125e848b65071f6068afb3a17bd8d63f18	0.0577233895174325
1500	2018/02/12	ec7f8375f475d75dc025f39aac33c8e13ea6521e1e375fef10fd82f324809d0a	d6d661c60bcaf23517484037d5697229744f22282e642bc92f9221acc7557853	0.0577233895174325
1501	2018/02/12	b2b4315b1dd5763ca64f2f2ba4f0abd8636fc1467cbbaa876753b95702fe443e	d6d661c60bcaf23517484037d5697229744f22282e642bc92f9221acc7557853	0.0577233895174325
1502	2018/02/12	d6d661c60bcaf23517484037d5697229744f22282e642bc92f9221acc7557853	c115a20396be8ff23aa00061f9007f83d9b071b4d0ff7c496a3fecf89b68b361	0.046178711613946
1503	2018/02/12	0541a978fa7c7a5e98891912afda2674639a9cdc89c91839095fe145b6f2939b	d6d661c60bcaf23517484037d5697229744f22282e642bc92f9221acc7557853	0.0577233895174325
1504	2018/02/12	8351edf55a91f0d0372e1ee525fd57e67d228efe3ac2f2259fec4eda54d599da	d6d661c60bcaf23517484037d5697229744f22282e642bc92f9221acc7557853	0.0577233895174325
1505	2018/02/12	dc0304d9352e9eb5640c13211b06faa5d75ce53c413dc9f17f9c1845bfff8548	d6d661c60bcaf23517484037d5697229744f22282e642bc92f9221acc7557853	0.0577233895174325
1506	2018/02/12	721d734a63a528c01033b0c4b07cef78ffa1fe690bae5922cb7b3038177f903a	d6d661c60bcaf23517484037d5697229744f22282e642bc92f9221acc7557853	0.0577233895174325
1507	2018/02/12	d6d661c60bcaf23517484037d5697229744f22282e642bc92f9221acc7557853	26f16599dae9cbad2951b7649af4e96439dae03ae1b900ebc81873eef3299b3b	0.0577233895174325
1508	2018/02/12	d6d661c60bcaf23517484037d5697229744f22282e642bc92f9221acc7557853	31cdf786aa8d499a78a3d6acff4a47cbdd37158982905a6b5c106dcda07e23ce	0.494778978420541
1509	2018/02/12	86025ac4fb4c5ec29723ebb0083ed67aae806df115be146eb51de1d235059eb1	d6d661c60bcaf23517484037d5697229744f22282e642bc92f9221acc7557853	0.46178711613946
1510	2018/02/12	caede4e40041a1edfe2a93fb2e137a60175f9824a53cfe2393abd3b4f68305e6	d6d661c60bcaf23517484037d5697229744f22282e642bc92f9221acc7557853	0.0577233895174325
1511	2018/02/12	182f4d92484e4cad575680eee71cec35413080b74ec72adc3724b1f00a8cac09	d6d661c60bcaf23517484037d5697229744f22282e642bc92f9221acc7557853	0.0577233895174325
1512	2018/02/12	ea17b0b3e7a2b604f4936009036b23b320e15bd9b3b08c609e0cc78ed68f900a	80f9366e9ecff675370a2845febab968c57577f3cb185fea451886d9de72dabd	0.0577233895174325
1513	2018/02/12	80f9366e9ecff675370a2845febab968c57577f3cb185fea451886d9de72dabd	482d92355291d15a13228358cdbe1c4f53689ecbb2a3a2a884be86174b8d1e1a	0.577233895174325
1514	2018/02/12	5c6669852752fac2e55796ca7a836782f3fa339faff0fe75f0ccaf3ea4601629	80f9366e9ecff675370a2845febab968c57577f3cb185fea451886d9de72dabd	0.23089355806973
1515	2018/02/12	80f9366e9ecff675370a2845febab968c57577f3cb185fea451886d9de72dabd	b90b6b2bf5ea2902b7b23969479d543077bd412e7063fc0c95a31408f920c5ac	0.0519511025167917
1516	2018/02/12	80f9366e9ecff675370a2845febab968c57577f3cb185fea451886d9de72dabd	aca0197e17953ef5e21a23e802e20c24ab34adc9a355e0fc943ecf75b15b1b94	1.15446779034865
1517	2018/02/12	80f9366e9ecff675370a2845febab968c57577f3cb185fea451886d9de72dabd	5ed5a5b98deba8d064d7872d3c6bed7ff387728b64a8e13b12f292e53204df37	0.0577233895174325
1518	2018/02/12	80f9366e9ecff675370a2845febab968c57577f3cb185fea451886d9de72dabd	6f4bad169bc063ae70fa07d085cc39e800c6822205e480b2764290481d44e3e4	1.15446779034865
1519	2018/02/12	80f9366e9ecff675370a2845febab968c57577f3cb185fea451886d9de72dabd	f95e6ba6127388f69a61884a6b5da1d9c525100df39503bab4181343d34411a8	0.0577233895174325
1520	2018/02/12	80f9366e9ecff675370a2845febab968c57577f3cb185fea451886d9de72dabd	83d939a8917d2c7b16ab6af06c81d2959022fafebd1e1eb50348d99e0373466d	0.0577233895174325
1521	2018/02/12	80f9366e9ecff675370a2845febab968c57577f3cb185fea451886d9de72dabd	964d77959b413ab86b3707cd61db7da675551074fb431d52a946256b3e6c4c31	0.0519511025167917
1522	2018/02/12	8316cc3ecae1e04131226293d4e2d3092b038a5129e349d753872f91ce432a69	80f9366e9ecff675370a2845febab968c57577f3cb185fea451886d9de72dabd	1.15446779034865
1523	2018/02/12	6e3fc17e689f5e7c2740b7987da787fc80e1434be32fe22a64f8c8da64c83bcd	80f9366e9ecff675370a2845febab968c57577f3cb185fea451886d9de72dabd	0.23089355806973
1524	2018/02/12	80f9366e9ecff675370a2845febab968c57577f3cb185fea451886d9de72dabd	ee9c0b08288b2cf5ac879eb9f1f07b1655f380551b2e33438142760171c70255	0.0577233895174325
1525	2018/02/12	80f9366e9ecff675370a2845febab968c57577f3cb185fea451886d9de72dabd	c2d5a405e5b9ed77f51da27b22a4ae437b16bfc5cebb9455b3fd0351ea427562	0.0577233895174325
1526	2018/02/12	80f9366e9ecff675370a2845febab968c57577f3cb185fea451886d9de72dabd	1e41732a38ea6fdec3a33e59e5e21e072fc266235d8bae9a9f0c22947ca892fd	0.23089355806973
1527	2018/02/12	80f9366e9ecff675370a2845febab968c57577f3cb185fea451886d9de72dabd	41c4c9a7509655c190ddc29d94ac16cbf7dbb5525bf16c8d85e2daa43de359f2	0.0577233895174325
1528	2018/02/12	80f9366e9ecff675370a2845febab968c57577f3cb185fea451886d9de72dabd	426e52de06cfc444084219d35f74755b9697d335689220c9b3fe59a6202eb70f	0.23089355806973
1529	2018/02/12	80f9366e9ecff675370a2845febab968c57577f3cb185fea451886d9de72dabd	203760ba4585849bddd8ab446e246537740ffa437b49ac9c929ccef276dd8ed4	0.46178711613946
1530	2018/02/12	80f9366e9ecff675370a2845febab968c57577f3cb185fea451886d9de72dabd	f343bc7177dd5f724d09d69af388752a201a71f1f50419e6f42e7f4718c60c31	0.0519511025167917
1531	2018/02/12	80f9366e9ecff675370a2845febab968c57577f3cb185fea451886d9de72dabd	892241b8113b3c840e0c6ddb02333146fcd5ad6ee875928148ba40cee548c9d5	0.0577233895174325
1532	2018/02/12	80f9366e9ecff675370a2845febab968c57577f3cb185fea451886d9de72dabd	b33886bf57a88c9d620fb85de86fd7daf2ee331bb3b6fb78025a52d41c2553e1	0.0577233895174325
1533	2018/02/12	80f9366e9ecff675370a2845febab968c57577f3cb185fea451886d9de72dabd	86025ac4fb4c5ec29723ebb0083ed67aae806df115be146eb51de1d235059eb1	0.46178711613946
1534	2018/02/12	80f9366e9ecff675370a2845febab968c57577f3cb185fea451886d9de72dabd	7cca8739b0e2c8626b48eec2e54c943261b6488cad1bf49d5a436f9d965ca617	0.0577233895174325
1535	2018/02/12	80f9366e9ecff675370a2845febab968c57577f3cb185fea451886d9de72dabd	66319a7768c52a5438dbdf73adb61197cf97b6bafe999dee2783aedb522acaa2	0.046178711613946
1536	2018/02/12	80f9366e9ecff675370a2845febab968c57577f3cb185fea451886d9de72dabd	cc3f88c9c889ab47bb6bc33825f020d5c782c1e90ff0bdca21ecb7a9c8cc4f22	0.23089355806973
1537	2018/02/12	80f9366e9ecff675370a2845febab968c57577f3cb185fea451886d9de72dabd	af75e918cb1de78a202d5ccb24f862e4bfb15f5257042ca8d2e66a1a82a18251	0.115446779034865
1538	2018/02/12	b532e0d42d37ba004165d3d87d2468db85d081a7e62f925eb4253913aa3f8826	80f9366e9ecff675370a2845febab968c57577f3cb185fea451886d9de72dabd	0.143412147869397
1539	2018/02/12	80f9366e9ecff675370a2845febab968c57577f3cb185fea451886d9de72dabd	42751b0a1fc7a3a6162e0e8f19cdc38b2b6041c8f073c4542de12c0c3d634bc7	0.0302409069211213
1540	2018/02/12	80f9366e9ecff675370a2845febab968c57577f3cb185fea451886d9de72dabd	f3c771b817b7d03cf13b195fff21e3d48bb0196b52cad46f312538299cbe1951	0.115446779034865
1541	2018/02/12	86d6a35b03d78fd770ee0a0772344e2f558d608b827b5e9ed748b4a0c819669d	482d92355291d15a13228358cdbe1c4f53689ecbb2a3a2a884be86174b8d1e1a	0.577233895174325
1542	2018/02/12	833b0aaffb1dda86204b8a53b4b2a904d51a3643306f5d30d06dd82d20c9a582	86d6a35b03d78fd770ee0a0772344e2f558d608b827b5e9ed748b4a0c819669d	1.15446779034865
1543	2018/02/12	86d6a35b03d78fd770ee0a0772344e2f558d608b827b5e9ed748b4a0c819669d	126baef75843a724feed9c3c10ce97217779e3b6ad327c893ab698983ae0a60d	0.769645193565766
1544	2018/02/12	86d6a35b03d78fd770ee0a0772344e2f558d608b827b5e9ed748b4a0c819669d	f80524bbc2bd56086cbf05d70b7f99f104dcf70bf31df08fe00beedf7becb57b	1.15446779034865
1545	2018/02/12	86d6a35b03d78fd770ee0a0772344e2f558d608b827b5e9ed748b4a0c819669d	ee0b8bed4573e39e60fa84673f6f079c6fa129d69f55b49b2cdd2c3b6bafb670	3.84822596782883
1546	2018/02/12	86d6a35b03d78fd770ee0a0772344e2f558d608b827b5e9ed748b4a0c819669d	10d8b9f7feed8263d901a8cd5519eee360bd30a197da9fb5b90ec7f33383d81f	0.577233895174325
1547	2018/02/12	2aa6ab706aa0208e5b701bfce4d745470d05479e87bb93e5ca88825a21dbcf66	8766ed1f090468b442794773f721bb054a8bbca377a968634cbe87fab0501628	0.577233895174325
1548	2018/02/12	4515904085fb8ae319ba9fe70354d56e37da6ffe47456cef3cb46c372a680348	8766ed1f090468b442794773f721bb054a8bbca377a968634cbe87fab0501628	5.77233895174325
1549	2018/02/12	9ebab35f971410aad2561383457788e0ccea03bec9692564cb416be1a6ab6013	8766ed1f090468b442794773f721bb054a8bbca377a968634cbe87fab0501628	1.15446779034865
1550	2018/02/12	1cbc26fa4558aee3e9ea361b18fab4c4001d94e373c9b743c3682111934dfa44	8766ed1f090468b442794773f721bb054a8bbca377a968634cbe87fab0501628	3.84822596782883
1551	2018/02/12	338817fa91e44b7ee4a86ad3322e02b46186bd587089e065392ed87f0d563228	fe0f09eb6645a56a3bb3a560a365bb86e44d2871626aed4cda2e7b462e0c7d1b	10.9949313366538
1552	2018/02/12	6b6994311af52cf5860f054f61e9669a0ab9c299fdd13f69532a753673a48eff	fe0f09eb6645a56a3bb3a560a365bb86e44d2871626aed4cda2e7b462e0c7d1b	10.9949313366538
1553	2018/02/12	31fa72b92f10ab2ff575060b6bdca5c1971a1e8e8811e6161ef2b377d0cff268	fe0f09eb6645a56a3bb3a560a365bb86e44d2871626aed4cda2e7b462e0c7d1b	10.9949313366538
1554	2018/02/12	6e4319481f4a0c9273b55edcd91d03def761a597161941e9c2d556e9e18c0393	fe0f09eb6645a56a3bb3a560a365bb86e44d2871626aed4cda2e7b462e0c7d1b	10.9949313366538
1555	2018/02/12	482d92355291d15a13228358cdbe1c4f53689ecbb2a3a2a884be86174b8d1e1a	30b3daf1fdeaa3270e83a70edaad5007e96713489f8cade10ddcc3d4ff77a862	0.577233895174325
1556	2018/02/12	305fc16187a8832c4666ca9a4e176e07e3272fc068d8b5785fa87a9c83433ce1	30b3daf1fdeaa3270e83a70edaad5007e96713489f8cade10ddcc3d4ff77a862	1.15446779034865
1557	2018/02/12	5487137feec2c5a00e6e1988f798c03790970106949211fc3b6e3fa5d8ec010c	30b3daf1fdeaa3270e83a70edaad5007e96713489f8cade10ddcc3d4ff77a862	1.15446779034865
1558	2018/02/12	364d8a19053ac2d44e506968646b1286bbdfedf64fac18801208918e3ec0feeb	30b3daf1fdeaa3270e83a70edaad5007e96713489f8cade10ddcc3d4ff77a862	1.15446779034865
1559	2018/02/12	a72f752963c6fe57361a88ff6c059312cde2f3cfcf87181d2a0a563ff06ab4df	30b3daf1fdeaa3270e83a70edaad5007e96713489f8cade10ddcc3d4ff77a862	1.15446779034865
1560	2018/02/12	cb5d5f2377f797bbb2125f4709358d63d6737573ee79049c3af630b5d7913091	30b3daf1fdeaa3270e83a70edaad5007e96713489f8cade10ddcc3d4ff77a862	1.15446779034865
1561	2018/02/12	2d6a2c34c0413ca51ced15ac4f79efdce5b8f088f66c546c75c9a7b8e6b04040	30b3daf1fdeaa3270e83a70edaad5007e96713489f8cade10ddcc3d4ff77a862	1.15446779034865
1562	2018/02/12	6fd56a4b002c2222fca73eb3e2457b0e949eb6b3895310f53c6aabe7c81d130e	30b3daf1fdeaa3270e83a70edaad5007e96713489f8cade10ddcc3d4ff77a862	1.15446779034865
1563	2018/02/12	203760ba4585849bddd8ab446e246537740ffa437b49ac9c929ccef276dd8ed4	30b3daf1fdeaa3270e83a70edaad5007e96713489f8cade10ddcc3d4ff77a862	0.46178711613946
1564	2018/02/12	0db8533a8584c54ab9b50a1df54ef4e87d23b0cbc2aec472a130e5a380bad3e1	30b3daf1fdeaa3270e83a70edaad5007e96713489f8cade10ddcc3d4ff77a862	1.15446779034865
1565	2018/02/12	f4128e36c3d2b506283a5ccc07d22782026f98e32592aca54c8e44d80cc086f3	30b3daf1fdeaa3270e83a70edaad5007e96713489f8cade10ddcc3d4ff77a862	0.023089355806973
1566	2018/02/12	30b3daf1fdeaa3270e83a70edaad5007e96713489f8cade10ddcc3d4ff77a862	df6a48e46ffe48853996d1d170fe294766301c819d6213dc7e74902f8e39f18a	1.15446779034865
1567	2018/02/12	f343bc7177dd5f724d09d69af388752a201a71f1f50419e6f42e7f4718c60c31	30b3daf1fdeaa3270e83a70edaad5007e96713489f8cade10ddcc3d4ff77a862	1.15446779034865
1568	2018/02/12	30b3daf1fdeaa3270e83a70edaad5007e96713489f8cade10ddcc3d4ff77a862	f18cabcf95cad99dd53f86972c97cd69a8cb20f1959832b1d5795dfc06ab45e2	1.15446779034865
1569	2018/02/12	30b3daf1fdeaa3270e83a70edaad5007e96713489f8cade10ddcc3d4ff77a862	d5546f4101fc27e9b41dc79bc1f761edd54545a178f4b53af1bc7123b3a05288	1.15446779034865
1570	2018/02/12	482d92355291d15a13228358cdbe1c4f53689ecbb2a3a2a884be86174b8d1e1a	08a7aceebeda96dd75a1fdfee774ba2009462c4126edc727edcb5454b6ca3514	0.577233895174325
1571	2018/02/12	08a7aceebeda96dd75a1fdfee774ba2009462c4126edc727edcb5454b6ca3514	5ed5a5b98deba8d064d7872d3c6bed7ff387728b64a8e13b12f292e53204df37	0.0577233895174325
1572	2018/02/12	da7045aea59b0cf38f22f77155e4166ad95cd675f8ff3ba990bdcbd25324d020	08a7aceebeda96dd75a1fdfee774ba2009462c4126edc727edcb5454b6ca3514	0.144308473793581
1573	2018/02/12	29281b81b5196cb74ae33db0d0bd07b73f1bff3666bc645407fc4e9ce0ee07bc	3cb66528b07877aed0b898f0970f0bdacdfd11bd3ceaebef842fe3c21808f73b	1.28274198927628
1574	2018/02/12	29281b81b5196cb74ae33db0d0bd07b73f1bff3666bc645407fc4e9ce0ee07bc	086117ccfda7e36dc0f0e8b6054dfc1b5729548d9e82c0324aa98d5eb1db2450	0.023089355806973
1575	2018/02/12	29281b81b5196cb74ae33db0d0bd07b73f1bff3666bc645407fc4e9ce0ee07bc	d8498efcc91c28855097ae55b25d79a343d9f98e1f818f85371de61518cc4ee1	10.0388503508578
1576	2018/02/12	29281b81b5196cb74ae33db0d0bd07b73f1bff3666bc645407fc4e9ce0ee07bc	c115a20396be8ff23aa00061f9007f83d9b071b4d0ff7c496a3fecf89b68b361	0.0577233895174325
1577	2018/02/12	29281b81b5196cb74ae33db0d0bd07b73f1bff3666bc645407fc4e9ce0ee07bc	a7fe0e3e9ad61fe60acec7b5ffff16157166935459e7004e2de232aa3af68acd	0.115446779034865
1578	2018/02/12	ea17b0b3e7a2b604f4936009036b23b320e15bd9b3b08c609e0cc78ed68f900a	482d92355291d15a13228358cdbe1c4f53689ecbb2a3a2a884be86174b8d1e1a	0.577233895174325
1579	2018/02/12	ea17b0b3e7a2b604f4936009036b23b320e15bd9b3b08c609e0cc78ed68f900a	55dc73ef36bbb413adb85dd79edb3f6f991ead4949719514c1ac48f7a58e5a3a	0.23089355806973
1580	2018/02/12	ea17b0b3e7a2b604f4936009036b23b320e15bd9b3b08c609e0cc78ed68f900a	4b6452c32634eb2fb63984e1c3b80009a6f17777cf63883bf6660c306cfe266c	0.273130451014633
1581	2018/02/12	26a0dda963d70646189a261a3fdadc0afde2c6318894671a1e2b4877808b1eff	338817fa91e44b7ee4a86ad3322e02b46186bd587089e065392ed87f0d563228	0.047737039532443
1582	2018/02/12	26a0dda963d70646189a261a3fdadc0afde2c6318894671a1e2b4877808b1eff	5de7a4081e240e63c3591b8d7e75cbe52d92a195b1567ffb1ade0d1664023fa5	1.15446779034865
1583	2018/02/12	086117ccfda7e36dc0f0e8b6054dfc1b5729548d9e82c0324aa98d5eb1db2450	26a0dda963d70646189a261a3fdadc0afde2c6318894671a1e2b4877808b1eff	0.023089355806973
1584	2018/02/12	91fe1cce31e35338c512bae05d49e61969e91eda2754ac222cae6c3b81b1919e	26a0dda963d70646189a261a3fdadc0afde2c6318894671a1e2b4877808b1eff	0.115446779034865
1585	2018/02/12	26a0dda963d70646189a261a3fdadc0afde2c6318894671a1e2b4877808b1eff	4515904085fb8ae319ba9fe70354d56e37da6ffe47456cef3cb46c372a680348	0.115446779034865
1586	2018/02/12	26a0dda963d70646189a261a3fdadc0afde2c6318894671a1e2b4877808b1eff	5c49cf59da14db0d853f16ae110fc33230449e129f548733e418c037cc95ec94	0.115446779034865
1587	2018/02/12	c66de4f549c05e99686bfe13cbb1d26db5beac0a09ca152abd65789b6fa41038	55dc73ef36bbb413adb85dd79edb3f6f991ead4949719514c1ac48f7a58e5a3a	0.23089355806973
1588	2018/02/12	482d92355291d15a13228358cdbe1c4f53689ecbb2a3a2a884be86174b8d1e1a	55dc73ef36bbb413adb85dd79edb3f6f991ead4949719514c1ac48f7a58e5a3a	0.577233895174325
1589	2018/02/12	5487137feec2c5a00e6e1988f798c03790970106949211fc3b6e3fa5d8ec010c	55dc73ef36bbb413adb85dd79edb3f6f991ead4949719514c1ac48f7a58e5a3a	0.23089355806973
1590	2018/02/12	f8f3e733c5b67d84e12a59faac90c5817ec59ab7e549178b10ce66af7b959339	55dc73ef36bbb413adb85dd79edb3f6f991ead4949719514c1ac48f7a58e5a3a	0.0046178711613946
1591	2018/02/12	cb5d5f2377f797bbb2125f4709358d63d6737573ee79049c3af630b5d7913091	55dc73ef36bbb413adb85dd79edb3f6f991ead4949719514c1ac48f7a58e5a3a	0.23089355806973
1592	2018/02/12	55dc73ef36bbb413adb85dd79edb3f6f991ead4949719514c1ac48f7a58e5a3a	da7572e4bdd20507af449191ec19ded135df49010c6dabfc6c055636cb01ce5d	0.23089355806973
1593	2018/02/12	55dc73ef36bbb413adb85dd79edb3f6f991ead4949719514c1ac48f7a58e5a3a	0db6a957c013d1918d4808c13365c2125e848b65071f6068afb3a17bd8d63f18	0.23089355806973
1594	2018/02/12	0d6d71f8136bbb68c034d1dd184ee776335e15153dda5d1c2b86d836c57091a4	55dc73ef36bbb413adb85dd79edb3f6f991ead4949719514c1ac48f7a58e5a3a	0.23089355806973
1595	2018/02/12	a3190373c185192cfd460df5ffd9dea661471ea23ebec8b34538b79e90e6dbfe	55dc73ef36bbb413adb85dd79edb3f6f991ead4949719514c1ac48f7a58e5a3a	0.23089355806973
1596	2018/02/12	55dc73ef36bbb413adb85dd79edb3f6f991ead4949719514c1ac48f7a58e5a3a	410669145ac61a9e18fc899f8a8195ab9fa604598928d035a1173b6b49bedc8c	0.23089355806973
1597	2018/02/12	3f10ccabf1f3905d22c3ccf868da413ae484ec9e067ff37c6a68f013ae7ba44b	55dc73ef36bbb413adb85dd79edb3f6f991ead4949719514c1ac48f7a58e5a3a	0.23089355806973
1598	2018/02/12	55dc73ef36bbb413adb85dd79edb3f6f991ead4949719514c1ac48f7a58e5a3a	60a76f7e5447fa8a5576dec92af49201f1129d046e1bb12000f82e362f482591	0.23089355806973
1599	2018/02/12	482d92355291d15a13228358cdbe1c4f53689ecbb2a3a2a884be86174b8d1e1a	305fc16187a8832c4666ca9a4e176e07e3272fc068d8b5785fa87a9c83433ce1	0.577233895174325
1600	2018/02/12	305fc16187a8832c4666ca9a4e176e07e3272fc068d8b5785fa87a9c83433ce1	786a35d07607b55ff118c09585daca2f87d1b7b4738010478851c133e47e6675	1.15446779034865
1601	2018/02/12	7e734a31a13e708289d5559e828a275c0239c6aa29521255d1e6e05acb73d1df	305fc16187a8832c4666ca9a4e176e07e3272fc068d8b5785fa87a9c83433ce1	0.0577233895174325
1602	2018/02/12	482d92355291d15a13228358cdbe1c4f53689ecbb2a3a2a884be86174b8d1e1a	078c93a8666510a3c866780ed1892e5d4f2ea73840fb0c683a66a356661d432e	0.577233895174325
1603	2018/02/12	482d92355291d15a13228358cdbe1c4f53689ecbb2a3a2a884be86174b8d1e1a	338817fa91e44b7ee4a86ad3322e02b46186bd587089e065392ed87f0d563228	0.577233895174325
1604	2018/02/12	c66de4f549c05e99686bfe13cbb1d26db5beac0a09ca152abd65789b6fa41038	482d92355291d15a13228358cdbe1c4f53689ecbb2a3a2a884be86174b8d1e1a	0.577233895174325
1605	2018/02/12	b90b6b2bf5ea2902b7b23969479d543077bd412e7063fc0c95a31408f920c5ac	482d92355291d15a13228358cdbe1c4f53689ecbb2a3a2a884be86174b8d1e1a	0.577233895174325
1606	2018/02/12	6b6994311af52cf5860f054f61e9669a0ab9c299fdd13f69532a753673a48eff	482d92355291d15a13228358cdbe1c4f53689ecbb2a3a2a884be86174b8d1e1a	0.577233895174325
1607	2018/02/12	482d92355291d15a13228358cdbe1c4f53689ecbb2a3a2a884be86174b8d1e1a	5ed5a5b98deba8d064d7872d3c6bed7ff387728b64a8e13b12f292e53204df37	0.115446779034865
1608	2018/02/12	91721501887636d53fba97c5fd60ee2de6ad65925f2753c5407730c6a198bbfc	482d92355291d15a13228358cdbe1c4f53689ecbb2a3a2a884be86174b8d1e1a	0.577233895174325
1609	2018/02/12	5487137feec2c5a00e6e1988f798c03790970106949211fc3b6e3fa5d8ec010c	482d92355291d15a13228358cdbe1c4f53689ecbb2a3a2a884be86174b8d1e1a	0.577233895174325
1610	2018/02/12	482d92355291d15a13228358cdbe1c4f53689ecbb2a3a2a884be86174b8d1e1a	786a35d07607b55ff118c09585daca2f87d1b7b4738010478851c133e47e6675	0.577233895174325
1611	2018/02/12	31fa72b92f10ab2ff575060b6bdca5c1971a1e8e8811e6161ef2b377d0cff268	482d92355291d15a13228358cdbe1c4f53689ecbb2a3a2a884be86174b8d1e1a	0.577233895174325
1612	2018/02/12	3db8f231a9a72f883d97846aa0d43009a4baec258d7fb9eddd6c7714a1035cfc	482d92355291d15a13228358cdbe1c4f53689ecbb2a3a2a884be86174b8d1e1a	0.577233895174325
1613	2018/02/12	f8f3e733c5b67d84e12a59faac90c5817ec59ab7e549178b10ce66af7b959339	482d92355291d15a13228358cdbe1c4f53689ecbb2a3a2a884be86174b8d1e1a	0.577233895174325
1614	2018/02/12	964d77959b413ab86b3707cd61db7da675551074fb431d52a946256b3e6c4c31	482d92355291d15a13228358cdbe1c4f53689ecbb2a3a2a884be86174b8d1e1a	0.577233895174325
1615	2018/02/12	482d92355291d15a13228358cdbe1c4f53689ecbb2a3a2a884be86174b8d1e1a	d5665373c9866b24676760d682327de022254039adbda379a8765edd5210bb28	0.577233895174325
1616	2018/02/12	482d92355291d15a13228358cdbe1c4f53689ecbb2a3a2a884be86174b8d1e1a	da7572e4bdd20507af449191ec19ded135df49010c6dabfc6c055636cb01ce5d	0.577233895174325
1617	2018/02/12	ee9c0b08288b2cf5ac879eb9f1f07b1655f380551b2e33438142760171c70255	482d92355291d15a13228358cdbe1c4f53689ecbb2a3a2a884be86174b8d1e1a	0.577233895174325
1618	2018/02/12	482d92355291d15a13228358cdbe1c4f53689ecbb2a3a2a884be86174b8d1e1a	19febf0b1f3ef215790be6e4f5b218ef226ac4af151dce61bd7d26e4d5bfba8c	0.577233895174325
1619	2018/02/12	482d92355291d15a13228358cdbe1c4f53689ecbb2a3a2a884be86174b8d1e1a	0db6a957c013d1918d4808c13365c2125e848b65071f6068afb3a17bd8d63f18	0.577233895174325
1620	2018/02/12	7970bd7d3a063a7b2e1b8a09b1132c73a80d762723ceb36fea8f102c62b85524	482d92355291d15a13228358cdbe1c4f53689ecbb2a3a2a884be86174b8d1e1a	0.577233895174325
1621	2018/02/12	0d6d71f8136bbb68c034d1dd184ee776335e15153dda5d1c2b86d836c57091a4	482d92355291d15a13228358cdbe1c4f53689ecbb2a3a2a884be86174b8d1e1a	0.577233895174325
1622	2018/02/12	850261df53bc7f0c86fe9c144d29f0f35cd127080e88ff72a6caa620e57cd5e9	482d92355291d15a13228358cdbe1c4f53689ecbb2a3a2a884be86174b8d1e1a	0.577233895174325
1623	2018/02/12	482d92355291d15a13228358cdbe1c4f53689ecbb2a3a2a884be86174b8d1e1a	203760ba4585849bddd8ab446e246537740ffa437b49ac9c929ccef276dd8ed4	0.577233895174325
1624	2018/02/12	482d92355291d15a13228358cdbe1c4f53689ecbb2a3a2a884be86174b8d1e1a	df6a48e46ffe48853996d1d170fe294766301c819d6213dc7e74902f8e39f18a	0.577233895174325
1625	2018/02/12	6e4319481f4a0c9273b55edcd91d03def761a597161941e9c2d556e9e18c0393	482d92355291d15a13228358cdbe1c4f53689ecbb2a3a2a884be86174b8d1e1a	0.577233895174325
1626	2018/02/12	10348ff922880a69fcebcc47e3d82b072d1de7140b202356c9b6d93e349daa37	482d92355291d15a13228358cdbe1c4f53689ecbb2a3a2a884be86174b8d1e1a	0.577233895174325
1627	2018/02/12	482d92355291d15a13228358cdbe1c4f53689ecbb2a3a2a884be86174b8d1e1a	f343bc7177dd5f724d09d69af388752a201a71f1f50419e6f42e7f4718c60c31	0.577233895174325
1628	2018/02/12	482d92355291d15a13228358cdbe1c4f53689ecbb2a3a2a884be86174b8d1e1a	4b6452c32634eb2fb63984e1c3b80009a6f17777cf63883bf6660c306cfe266c	0.577233895174325
1629	2018/02/12	bf356fc93cab105312ded9639cd4e28df94a8393bc21674d8497e63f0d022e16	482d92355291d15a13228358cdbe1c4f53689ecbb2a3a2a884be86174b8d1e1a	0.577233895174325
1630	2018/02/12	c39af46509e86d664f7b08bb860f2f5f73b2b1fcbd17f8d89337f0ab0b0187cd	482d92355291d15a13228358cdbe1c4f53689ecbb2a3a2a884be86174b8d1e1a	0.577233895174325
1631	2018/02/12	d6d177c44f02e98ae9fbbbb59d2109d20b4b79d2672a36d2e4ae1cd505a843dc	482d92355291d15a13228358cdbe1c4f53689ecbb2a3a2a884be86174b8d1e1a	0.577233895174325
1632	2018/02/12	310c1eb8df1274fa67442e0458759d9f31163f1e2b8e71daa47227d36b8b6587	482d92355291d15a13228358cdbe1c4f53689ecbb2a3a2a884be86174b8d1e1a	0.577233895174325
1633	2018/02/12	482d92355291d15a13228358cdbe1c4f53689ecbb2a3a2a884be86174b8d1e1a	dc0304d9352e9eb5640c13211b06faa5d75ce53c413dc9f17f9c1845bfff8548	0.577233895174325
1634	2018/02/12	482d92355291d15a13228358cdbe1c4f53689ecbb2a3a2a884be86174b8d1e1a	6668a844a699b3bfb5962342e57e74c9789196722a4d9cb6dac1cca1afd872ec	0.577233895174325
1635	2018/02/12	3e9e17cee52e6705094adfe42c07c9310e4438ed37f22ef6d6a511e63588e519	482d92355291d15a13228358cdbe1c4f53689ecbb2a3a2a884be86174b8d1e1a	0.577233895174325
1636	2018/02/12	482d92355291d15a13228358cdbe1c4f53689ecbb2a3a2a884be86174b8d1e1a	f18cabcf95cad99dd53f86972c97cd69a8cb20f1959832b1d5795dfc06ab45e2	0.577233895174325
1637	2018/02/12	482d92355291d15a13228358cdbe1c4f53689ecbb2a3a2a884be86174b8d1e1a	86025ac4fb4c5ec29723ebb0083ed67aae806df115be146eb51de1d235059eb1	0.46178711613946
1638	2018/02/12	482d92355291d15a13228358cdbe1c4f53689ecbb2a3a2a884be86174b8d1e1a	410669145ac61a9e18fc899f8a8195ab9fa604598928d035a1173b6b49bedc8c	0.577233895174325
1639	2018/02/12	482d92355291d15a13228358cdbe1c4f53689ecbb2a3a2a884be86174b8d1e1a	d5546f4101fc27e9b41dc79bc1f761edd54545a178f4b53af1bc7123b3a05288	0.577233895174325
1640	2018/02/12	8ef7bc444cc18c5fc43a04f91cc5f7a220bb9f46f097ebfbdac5f57e5fd4c2bb	3e531a93cd7f950528a900df43ea3814f01dd4ac0f676d2e528f68e1c2716af7	5.77233895174325
1641	2018/02/12	c66de4f549c05e99686bfe13cbb1d26db5beac0a09ca152abd65789b6fa41038	1179555657334df5adca98b8181a2fe060bde3575d4f791d6181e7979dbca575	0.217413896487505
1642	2018/02/12	c66de4f549c05e99686bfe13cbb1d26db5beac0a09ca152abd65789b6fa41038	5ed5a5b98deba8d064d7872d3c6bed7ff387728b64a8e13b12f292e53204df37	0.023089355806973
1643	2018/02/12	ce73003e281fbf4ef0512287666528f662ebf50edf1418f3e15d1d5cc81082dc	c66de4f549c05e99686bfe13cbb1d26db5beac0a09ca152abd65789b6fa41038	0.115446779034865
1644	2018/02/12	c66de4f549c05e99686bfe13cbb1d26db5beac0a09ca152abd65789b6fa41038	8d8890622f388fd964ffeedf7c0fa96fd44b29dd96d93ed4ea92baa5ec9d5429	0.0577233895174325
1645	2018/02/12	1179555657334df5adca98b8181a2fe060bde3575d4f791d6181e7979dbca575	596d8b9c45f2f8dbe61e4f6d30197954011d35c04aa5100501f1c8073d2f3ca9	1.15446779034865
1646	2018/02/12	5de7a4081e240e63c3591b8d7e75cbe52d92a195b1567ffb1ade0d1664023fa5	5ed5a5b98deba8d064d7872d3c6bed7ff387728b64a8e13b12f292e53204df37	1.15446779034865
1647	2018/02/12	6b6994311af52cf5860f054f61e9669a0ab9c299fdd13f69532a753673a48eff	338817fa91e44b7ee4a86ad3322e02b46186bd587089e065392ed87f0d563228	0.046178711613946
1648	2018/02/12	364d8a19053ac2d44e506968646b1286bbdfedf64fac18801208918e3ec0feeb	338817fa91e44b7ee4a86ad3322e02b46186bd587089e065392ed87f0d563228	0.0205421315008656
1649	2018/02/12	338817fa91e44b7ee4a86ad3322e02b46186bd587089e065392ed87f0d563228	9ee62a02ff9a54b2884c8fdfbbb692ee29a56deb12875bbc315fd20dc0a75708	0.0207638091789325
1650	2018/02/12	338817fa91e44b7ee4a86ad3322e02b46186bd587089e065392ed87f0d563228	f343bc7177dd5f724d09d69af388752a201a71f1f50419e6f42e7f4718c60c31	0.021221834381409
1651	2018/02/12	c39af46509e86d664f7b08bb860f2f5f73b2b1fcbd17f8d89337f0ab0b0187cd	338817fa91e44b7ee4a86ad3322e02b46186bd587089e065392ed87f0d563228	0.0641370994638139
1652	2018/02/12	6e4319481f4a0c9273b55edcd91d03def761a597161941e9c2d556e9e18c0393	078c93a8666510a3c866780ed1892e5d4f2ea73840fb0c683a66a356661d432e	0.046178711613946
1653	2018/02/12	cb03d284bbfa6be42a035ebd406587699afbc3e22529f04e42d7de7d3093db1a	078c93a8666510a3c866780ed1892e5d4f2ea73840fb0c683a66a356661d432e	1.15446779034865
1654	2018/02/12	446320688d272f52edbb95b960e65702dcf75b0b2f9f864021bb7a8852a5061c	078c93a8666510a3c866780ed1892e5d4f2ea73840fb0c683a66a356661d432e	1.15446779034865
1655	2018/02/12	078c93a8666510a3c866780ed1892e5d4f2ea73840fb0c683a66a356661d432e	fd5c191d603bb5ee96a107a4c46d20ba9a9ef79597518ec9fb3a7276888a8355	1.15446779034865
1656	2018/02/12	078c93a8666510a3c866780ed1892e5d4f2ea73840fb0c683a66a356661d432e	e9d955d65ac7f885048d4409b5b51e073eb9506ecfbd2334e1025e709f111b86	0.0115446779034865
1657	2018/02/12	ad059d15f1069cd87f94ddf0a288fb7a6ead19aef644037f521e2c8b42285191	334f3ddf345d6b070d2e649e001a4b6b377bec513b724b6d7e5d1693644cc2ff	0.577233895174325
1658	2018/02/12	334f3ddf345d6b070d2e649e001a4b6b377bec513b724b6d7e5d1693644cc2ff	f343bc7177dd5f724d09d69af388752a201a71f1f50419e6f42e7f4718c60c31	0.115446779034865
1659	2018/02/12	8ef7bc444cc18c5fc43a04f91cc5f7a220bb9f46f097ebfbdac5f57e5fd4c2bb	4eebeb092265eb17e65a95e015083d22cfa103c4f2abc0eaaed86dfa66839fbe	5.77233895174325
1660	2018/02/12	7fe7e77eb9113f1861849804962db9ed4bafc8455005a13623306cf50e608df5	086117ccfda7e36dc0f0e8b6054dfc1b5729548d9e82c0324aa98d5eb1db2450	0.023089355806973
1661	2018/02/12	086117ccfda7e36dc0f0e8b6054dfc1b5729548d9e82c0324aa98d5eb1db2450	b90b6b2bf5ea2902b7b23969479d543077bd412e7063fc0c95a31408f920c5ac	0.023089355806973
1662	2018/02/12	91fe1cce31e35338c512bae05d49e61969e91eda2754ac222cae6c3b81b1919e	086117ccfda7e36dc0f0e8b6054dfc1b5729548d9e82c0324aa98d5eb1db2450	0.0641370994638139
1663	2018/02/12	086117ccfda7e36dc0f0e8b6054dfc1b5729548d9e82c0324aa98d5eb1db2450	5ed5a5b98deba8d064d7872d3c6bed7ff387728b64a8e13b12f292e53204df37	0.0577233895174325
1664	2018/02/12	086117ccfda7e36dc0f0e8b6054dfc1b5729548d9e82c0324aa98d5eb1db2450	d5665373c9866b24676760d682327de022254039adbda379a8765edd5210bb28	0.023089355806973
1665	2018/02/12	086117ccfda7e36dc0f0e8b6054dfc1b5729548d9e82c0324aa98d5eb1db2450	6fd56a4b002c2222fca73eb3e2457b0e949eb6b3895310f53c6aabe7c81d130e	0.023089355806973
1666	2018/02/12	086117ccfda7e36dc0f0e8b6054dfc1b5729548d9e82c0324aa98d5eb1db2450	19febf0b1f3ef215790be6e4f5b218ef226ac4af151dce61bd7d26e4d5bfba8c	0.023089355806973
1667	2018/02/12	086117ccfda7e36dc0f0e8b6054dfc1b5729548d9e82c0324aa98d5eb1db2450	0db6a957c013d1918d4808c13365c2125e848b65071f6068afb3a17bd8d63f18	0.115446779034865
1668	2018/02/12	086117ccfda7e36dc0f0e8b6054dfc1b5729548d9e82c0324aa98d5eb1db2450	7970bd7d3a063a7b2e1b8a09b1132c73a80d762723ceb36fea8f102c62b85524	0.023089355806973
1669	2018/02/12	086117ccfda7e36dc0f0e8b6054dfc1b5729548d9e82c0324aa98d5eb1db2450	4b6452c32634eb2fb63984e1c3b80009a6f17777cf63883bf6660c306cfe266c	0.023089355806973
1670	2018/02/12	5c6669852752fac2e55796ca7a836782f3fa339faff0fe75f0ccaf3ea4601629	7970bd7d3a063a7b2e1b8a09b1132c73a80d762723ceb36fea8f102c62b85524	0.577233895174325
1671	2018/02/12	5c6669852752fac2e55796ca7a836782f3fa339faff0fe75f0ccaf3ea4601629	e0990191b64185128e045705473cb5c0ca40574b47d2ea25ee485e947227eee8	0.577233895174325
1672	2018/02/12	3db8f231a9a72f883d97846aa0d43009a4baec258d7fb9eddd6c7714a1035cfc	b3ab324b61ef3d8c1e2bb32296a0f7bd4b846e94cc7a2f0bad3541412d3e65e6	0.288616947587162
1673	2018/02/12	9ebab35f971410aad2561383457788e0ccea03bec9692564cb416be1a6ab6013	3cb66528b07877aed0b898f0970f0bdacdfd11bd3ceaebef842fe3c21808f73b	1.15446779034865
1674	2018/02/12	d42d4380824822dd08a8e25257db8085134082873b4e98ef16934b819c228eea	3cb66528b07877aed0b898f0970f0bdacdfd11bd3ceaebef842fe3c21808f73b	2.81852487878088
1675	2018/02/12	c2d5a405e5b9ed77f51da27b22a4ae437b16bfc5cebb9455b3fd0351ea427562	a26998b036c7514da9888117afb4434483a2d4cccb906b5a6f190f4337473b61	0.0577233895174325
1676	2018/02/12	f343bc7177dd5f724d09d69af388752a201a71f1f50419e6f42e7f4718c60c31	a26998b036c7514da9888117afb4434483a2d4cccb906b5a6f190f4337473b61	0.0577233895174325
1677	2018/02/12	2aa6ab706aa0208e5b701bfce4d745470d05479e87bb93e5ca88825a21dbcf66	5ed5a5b98deba8d064d7872d3c6bed7ff387728b64a8e13b12f292e53204df37	0.0592034764281359
1678	2018/02/12	7fe7e77eb9113f1861849804962db9ed4bafc8455005a13623306cf50e608df5	aca0197e17953ef5e21a23e802e20c24ab34adc9a355e0fc943ecf75b15b1b94	0.769645193565766
1679	2018/02/12	7fe7e77eb9113f1861849804962db9ed4bafc8455005a13623306cf50e608df5	24b835cc550c7674ec5b39215b11e84ab71697b2ea22e97fe5e2560125d3fe93	0.0577233895174325
1680	2018/02/12	7fe7e77eb9113f1861849804962db9ed4bafc8455005a13623306cf50e608df5	d8498efcc91c28855097ae55b25d79a343d9f98e1f818f85371de61518cc4ee1	10.4951617304423
1681	2018/02/12	7fe7e77eb9113f1861849804962db9ed4bafc8455005a13623306cf50e608df5	ec7f8375f475d75dc025f39aac33c8e13ea6521e1e375fef10fd82f324809d0a	0.0288616947587162
1682	2018/02/12	7fe7e77eb9113f1861849804962db9ed4bafc8455005a13623306cf50e608df5	c115a20396be8ff23aa00061f9007f83d9b071b4d0ff7c496a3fecf89b68b361	0.0577233895174325
1683	2018/02/12	7fe7e77eb9113f1861849804962db9ed4bafc8455005a13623306cf50e608df5	bf356fc93cab105312ded9639cd4e28df94a8393bc21674d8497e63f0d022e16	0.23089355806973
1684	2018/02/12	7fe7e77eb9113f1861849804962db9ed4bafc8455005a13623306cf50e608df5	d5546f4101fc27e9b41dc79bc1f761edd54545a178f4b53af1bc7123b3a05288	0.115446779034865
1685	2018/02/12	6b6994311af52cf5860f054f61e9669a0ab9c299fdd13f69532a753673a48eff	a72f752963c6fe57361a88ff6c059312cde2f3cfcf87181d2a0a563ff06ab4df	0.0412309925124518
1686	2018/02/12	aca0197e17953ef5e21a23e802e20c24ab34adc9a355e0fc943ecf75b15b1b94	5ed5a5b98deba8d064d7872d3c6bed7ff387728b64a8e13b12f292e53204df37	0.46178711613946
1687	2018/02/12	fa766cfc0231427babff52496c8c2e12bce15a884bd537c49f6042336adb76ef	aca0197e17953ef5e21a23e802e20c24ab34adc9a355e0fc943ecf75b15b1b94	0.023089355806973
1688	2018/02/12	aca0197e17953ef5e21a23e802e20c24ab34adc9a355e0fc943ecf75b15b1b94	8351edf55a91f0d0372e1ee525fd57e67d228efe3ac2f2259fec4eda54d599da	0.23089355806973
1689	2018/02/12	91fe1cce31e35338c512bae05d49e61969e91eda2754ac222cae6c3b81b1919e	da7572e4bdd20507af449191ec19ded135df49010c6dabfc6c055636cb01ce5d	0.0429652543133425
1690	2018/02/12	91fe1cce31e35338c512bae05d49e61969e91eda2754ac222cae6c3b81b1919e	7970bd7d3a063a7b2e1b8a09b1132c73a80d762723ceb36fea8f102c62b85524	2.3089355806973
1691	2018/02/12	91fe1cce31e35338c512bae05d49e61969e91eda2754ac222cae6c3b81b1919e	4b6452c32634eb2fb63984e1c3b80009a6f17777cf63883bf6660c306cfe266c	0.115446779034865
1692	2018/02/12	91fe1cce31e35338c512bae05d49e61969e91eda2754ac222cae6c3b81b1919e	6668a844a699b3bfb5962342e57e74c9789196722a4d9cb6dac1cca1afd872ec	0.115446779034865
1693	2018/02/12	5ed5a5b98deba8d064d7872d3c6bed7ff387728b64a8e13b12f292e53204df37	5562bcc1939bb500c02a4e8d9ed2e6a503dcda61def1575b89283e1a04bf7701	0.0288616947587162
1694	2018/02/12	6fd56a4b002c2222fca73eb3e2457b0e949eb6b3895310f53c6aabe7c81d130e	5562bcc1939bb500c02a4e8d9ed2e6a503dcda61def1575b89283e1a04bf7701	0.0577233895174325
1695	2018/02/12	19febf0b1f3ef215790be6e4f5b218ef226ac4af151dce61bd7d26e4d5bfba8c	5562bcc1939bb500c02a4e8d9ed2e6a503dcda61def1575b89283e1a04bf7701	0.0524758086522113
1696	2018/02/12	24796b96eb543cd39b6da2ad82b80d7f88601329ff3d9bc64cbfd556795d0d64	5562bcc1939bb500c02a4e8d9ed2e6a503dcda61def1575b89283e1a04bf7701	0.164923970049807
1697	2018/02/12	8af813941a66015818b4fc2d1bd898dec6f485f1239363e218926bf15ec57ee6	5562bcc1939bb500c02a4e8d9ed2e6a503dcda61def1575b89283e1a04bf7701	0.116552865730649
1698	2018/02/12	b90b6b2bf5ea2902b7b23969479d543077bd412e7063fc0c95a31408f920c5ac	5ed5a5b98deba8d064d7872d3c6bed7ff387728b64a8e13b12f292e53204df37	0.023089355806973
1699	2018/02/12	b90b6b2bf5ea2902b7b23969479d543077bd412e7063fc0c95a31408f920c5ac	6f4bad169bc063ae70fa07d085cc39e800c6822205e480b2764290481d44e3e4	0.192414505299863
1700	2018/02/12	3db8f231a9a72f883d97846aa0d43009a4baec258d7fb9eddd6c7714a1035cfc	b90b6b2bf5ea2902b7b23969479d543077bd412e7063fc0c95a31408f920c5ac	0.115446779034865
1701	2018/02/12	b90b6b2bf5ea2902b7b23969479d543077bd412e7063fc0c95a31408f920c5ac	964d77959b413ab86b3707cd61db7da675551074fb431d52a946256b3e6c4c31	0.046178711613946
1702	2018/02/12	6e4319481f4a0c9273b55edcd91d03def761a597161941e9c2d556e9e18c0393	b90b6b2bf5ea2902b7b23969479d543077bd412e7063fc0c95a31408f920c5ac	0.046178711613946
1703	2018/02/12	b90b6b2bf5ea2902b7b23969479d543077bd412e7063fc0c95a31408f920c5ac	85dd6a7dc42a8a351272b5ed9e7d8e69898e867e8fa0d16e7d692a6a99241870	0.115446779034865
1704	2018/02/12	b90b6b2bf5ea2902b7b23969479d543077bd412e7063fc0c95a31408f920c5ac	5ab827919fb63450b47e75b3c3b7d81ce2d0bbc84d257714be581ea825f55aee	1.55379244999818
1705	2018/02/12	5ee5ee2726c731216b42be08c5f7c7ee665580e1e74c18fba64a38ad40af36ba	b90b6b2bf5ea2902b7b23969479d543077bd412e7063fc0c95a31408f920c5ac	0.0411574969821265
1706	2018/02/12	bff471dc1ce172570cdaa2e15c9c3383f2560b7f0e26b1567dc000b12bf62c66	786a35d07607b55ff118c09585daca2f87d1b7b4738010478851c133e47e6675	0.23089355806973
1707	2018/02/12	f110830bcf98a9f5b3ce95ad8b283729f161ed5308651d85a77a018186101bca	74fd52c039c9b7c69114ec81682814b1a0c2f897d266369da97b3e622288bb20	7.69645193565766
1708	2018/02/12	5487137feec2c5a00e6e1988f798c03790970106949211fc3b6e3fa5d8ec010c	6f4bad169bc063ae70fa07d085cc39e800c6822205e480b2764290481d44e3e4	0.769696506666211
1709	2018/02/12	af32a7edcfde7fe0e44c1dadfae365d9d494fa351e2b74bbd2370c82cd0a9f70	5487137feec2c5a00e6e1988f798c03790970106949211fc3b6e3fa5d8ec010c	0.0115446779034865
1710	2018/02/12	c39af46509e86d664f7b08bb860f2f5f73b2b1fcbd17f8d89337f0ab0b0187cd	5487137feec2c5a00e6e1988f798c03790970106949211fc3b6e3fa5d8ec010c	0.0519382477876096
1711	2018/02/12	5487137feec2c5a00e6e1988f798c03790970106949211fc3b6e3fa5d8ec010c	2110473f862528d1033d91af1069a3e4bb547844bc4c8861d49d168fc8aeba4d	0.0461667082697958
1712	2018/02/12	c2d5a405e5b9ed77f51da27b22a4ae437b16bfc5cebb9455b3fd0351ea427562	9ebab35f971410aad2561383457788e0ccea03bec9692564cb416be1a6ab6013	1.15446779034865
1713	2018/02/12	19febf0b1f3ef215790be6e4f5b218ef226ac4af151dce61bd7d26e4d5bfba8c	9ebab35f971410aad2561383457788e0ccea03bec9692564cb416be1a6ab6013	1.15446779034865
1714	2018/02/12	9ebab35f971410aad2561383457788e0ccea03bec9692564cb416be1a6ab6013	4b6452c32634eb2fb63984e1c3b80009a6f17777cf63883bf6660c306cfe266c	1.15446779034865
1715	2018/02/12	69d11ea2e513b4506ea659c1c599f9a0c9dbe3d187abea1dfefa8dc90fa02126	9ebab35f971410aad2561383457788e0ccea03bec9692564cb416be1a6ab6013	1.15446779034865
1716	2018/02/12	91721501887636d53fba97c5fd60ee2de6ad65925f2753c5407730c6a198bbfc	6fd56a4b002c2222fca73eb3e2457b0e949eb6b3895310f53c6aabe7c81d130e	0.115446779034865
1717	2018/02/12	91721501887636d53fba97c5fd60ee2de6ad65925f2753c5407730c6a198bbfc	19febf0b1f3ef215790be6e4f5b218ef226ac4af151dce61bd7d26e4d5bfba8c	0.144308473793581
1718	2018/02/12	91721501887636d53fba97c5fd60ee2de6ad65925f2753c5407730c6a198bbfc	a38308cbf36e361e0447ffa48e7bbad36b6ad8b99fb42cebaeff4c1db07a5ffe	0.23089355806973
1719	2018/02/12	4515904085fb8ae319ba9fe70354d56e37da6ffe47456cef3cb46c372a680348	704e63e1837914ebffc2c82a92a0000ccd84ed50c2b7b793b51c4649410bde0e	0.0102074959358855
1720	2018/02/12	af32a7edcfde7fe0e44c1dadfae365d9d494fa351e2b74bbd2370c82cd0a9f70	4515904085fb8ae319ba9fe70354d56e37da6ffe47456cef3cb46c372a680348	0.0115446779034865
1721	2018/02/12	31fa72b92f10ab2ff575060b6bdca5c1971a1e8e8811e6161ef2b377d0cff268	5ed5a5b98deba8d064d7872d3c6bed7ff387728b64a8e13b12f292e53204df37	0.0607614626499289
1722	2018/02/12	3db8f231a9a72f883d97846aa0d43009a4baec258d7fb9eddd6c7714a1035cfc	5ed5a5b98deba8d064d7872d3c6bed7ff387728b64a8e13b12f292e53204df37	0.0577233895174325
1723	2018/02/12	54380c5e1cf6d51d45c468ee0de12896a11658886dfcd499a37e58eda9e4f14b	5ed5a5b98deba8d064d7872d3c6bed7ff387728b64a8e13b12f292e53204df37	0.384835424630371
1724	2018/02/12	873e9c1c10772a5a7c48f2b5daaf062d81168cd5ad36dcdc508b8b16eedc53c5	5ed5a5b98deba8d064d7872d3c6bed7ff387728b64a8e13b12f292e53204df37	0.23089355806973
1725	2018/02/12	111c78db4fe20596c1c498eb44d4f5f17f75fc97aeb29c544b7cad8e727ffc58	5ed5a5b98deba8d064d7872d3c6bed7ff387728b64a8e13b12f292e53204df37	0.115446779034865
1726	2018/02/12	11ef094fbf56d863ba7c121cf5b790bb663388b84ed2f04fd304e8c2b5728c4c	5ed5a5b98deba8d064d7872d3c6bed7ff387728b64a8e13b12f292e53204df37	0.0153929038713153
1727	2018/02/12	ed873d28177d41b854f842f278b5e5fa50468f4512d0894b7e95b53aecf4b1d8	5ed5a5b98deba8d064d7872d3c6bed7ff387728b64a8e13b12f292e53204df37	0.023089355806973
1728	2018/02/12	6fd56a4b002c2222fca73eb3e2457b0e949eb6b3895310f53c6aabe7c81d130e	5ed5a5b98deba8d064d7872d3c6bed7ff387728b64a8e13b12f292e53204df37	0.0023089355806973
1729	2018/02/12	19febf0b1f3ef215790be6e4f5b218ef226ac4af151dce61bd7d26e4d5bfba8c	5ed5a5b98deba8d064d7872d3c6bed7ff387728b64a8e13b12f292e53204df37	0.0769645193565766
1730	2018/02/12	0d6d71f8136bbb68c034d1dd184ee776335e15153dda5d1c2b86d836c57091a4	5ed5a5b98deba8d064d7872d3c6bed7ff387728b64a8e13b12f292e53204df37	0.23089355806973
1731	2018/02/12	197b839a08fa22b76b8abff7f6157606177dd78e0fcd832019ad6c5bf71bd8e6	5ed5a5b98deba8d064d7872d3c6bed7ff387728b64a8e13b12f292e53204df37	0.0239198531068426
1732	2018/02/12	10348ff922880a69fcebcc47e3d82b072d1de7140b202356c9b6d93e349daa37	5ed5a5b98deba8d064d7872d3c6bed7ff387728b64a8e13b12f292e53204df37	0.577233895174325
1733	2018/02/12	5ed5a5b98deba8d064d7872d3c6bed7ff387728b64a8e13b12f292e53204df37	c115a20396be8ff23aa00061f9007f83d9b071b4d0ff7c496a3fecf89b68b361	0.0577233895174325
1734	2018/02/12	f74c930c6bb3b747c0a0f1e49f16b721738ba523091ac6f253a2cc895d2df4ef	5ed5a5b98deba8d064d7872d3c6bed7ff387728b64a8e13b12f292e53204df37	0.115446779034865
1735	2018/02/12	e5df6a71f2b32f13a4d9d0c21b4b4ee9783beb8bd9a8ad837dad32346b50ff59	5ed5a5b98deba8d064d7872d3c6bed7ff387728b64a8e13b12f292e53204df37	2.88616947587162
1736	2018/02/12	69d11ea2e513b4506ea659c1c599f9a0c9dbe3d187abea1dfefa8dc90fa02126	5ed5a5b98deba8d064d7872d3c6bed7ff387728b64a8e13b12f292e53204df37	0.329847940099614
1737	2018/02/12	5ed5a5b98deba8d064d7872d3c6bed7ff387728b64a8e13b12f292e53204df37	186c496790c498ff7ed197180f96dde483b1afd001992ca679060269d14556cc	0.0577233895174325
1738	2018/02/12	5ab827919fb63450b47e75b3c3b7d81ce2d0bbc84d257714be581ea825f55aee	5ed5a5b98deba8d064d7872d3c6bed7ff387728b64a8e13b12f292e53204df37	0.769645193565766
1739	2018/02/12	310c1eb8df1274fa67442e0458759d9f31163f1e2b8e71daa47227d36b8b6587	5ed5a5b98deba8d064d7872d3c6bed7ff387728b64a8e13b12f292e53204df37	0.00401292162174751
1740	2018/02/12	6668a844a699b3bfb5962342e57e74c9789196722a4d9cb6dac1cca1afd872ec	5ed5a5b98deba8d064d7872d3c6bed7ff387728b64a8e13b12f292e53204df37	0.23089355806973
1741	2018/02/12	5ed5a5b98deba8d064d7872d3c6bed7ff387728b64a8e13b12f292e53204df37	26f16599dae9cbad2951b7649af4e96439dae03ae1b900ebc81873eef3299b3b	0.384835424630371
1742	2018/02/12	4daab405ecab1612412f68cb2a9db78d55d4ad7e4f1881b5e82661909b98f8ae	5ed5a5b98deba8d064d7872d3c6bed7ff387728b64a8e13b12f292e53204df37	0.0577233895174325
1743	2018/02/12	5ed5a5b98deba8d064d7872d3c6bed7ff387728b64a8e13b12f292e53204df37	6f7130ce6f99bed3cb89fd12c475831e2ef531c97c5c4b9d57ac191a81b7909e	0.046178711613946
1744	2018/02/12	f1d4e3b7580be551fadac23c451645a1bae248afc8df8a9a35ae0a27f9c421ad	5ed5a5b98deba8d064d7872d3c6bed7ff387728b64a8e13b12f292e53204df37	0.577233895174325
1745	2018/02/12	e616c1c27d397f61964607e1a355dcde71ecbd353688ef705b9588ca6f9ce8d1	5ed5a5b98deba8d064d7872d3c6bed7ff387728b64a8e13b12f292e53204df37	0.23089355806973
1746	2018/02/12	86025ac4fb4c5ec29723ebb0083ed67aae806df115be146eb51de1d235059eb1	5ed5a5b98deba8d064d7872d3c6bed7ff387728b64a8e13b12f292e53204df37	0.46178711613946
1747	2018/02/12	410669145ac61a9e18fc899f8a8195ab9fa604598928d035a1173b6b49bedc8c	5ed5a5b98deba8d064d7872d3c6bed7ff387728b64a8e13b12f292e53204df37	0.023089355806973
1748	2018/02/12	5a20edd16784abd5ec2755e89682572677cd979032e1b8f0f45532549a141101	5ed5a5b98deba8d064d7872d3c6bed7ff387728b64a8e13b12f292e53204df37	0.023089355806973
1749	2018/02/12	5ed5a5b98deba8d064d7872d3c6bed7ff387728b64a8e13b12f292e53204df37	e9d955d65ac7f885048d4409b5b51e073eb9506ecfbd2334e1025e709f111b86	0.0115446779034865
1750	2018/02/12	ea5645dac762b0e9c54c78d82655ba4093609f1c31d5df1f22bda638e67eae64	5ed5a5b98deba8d064d7872d3c6bed7ff387728b64a8e13b12f292e53204df37	0.23089355806973
1751	2018/02/12	7a52daf59b378f91fa3b5818fcdbe2f63a688fb986953d4616e56ae38fd74b68	5ed5a5b98deba8d064d7872d3c6bed7ff387728b64a8e13b12f292e53204df37	0.023089355806973
1752	2018/02/12	746cb69e7731b6539849c692a0ecbddee6a5e8c53a7faf0d4e95b74c36d0736f	5ed5a5b98deba8d064d7872d3c6bed7ff387728b64a8e13b12f292e53204df37	0.0769645193565766
1753	2018/02/12	45274b7e3d1a986d3e69e201b43e25bfaad178b6128ff58ce6613271485d123d	5ed5a5b98deba8d064d7872d3c6bed7ff387728b64a8e13b12f292e53204df37	0.023089355806973
1754	2018/02/12	1aa5cfddd3fb79b0ffd11f7c6d9884a9eb29af50d8635cbe7871f66be3f9fd25	5ed5a5b98deba8d064d7872d3c6bed7ff387728b64a8e13b12f292e53204df37	0.0577233895174325
1755	2018/02/12	6fe3098bcb2fe70b66424f19997ebed15f6705507f2f6bb25460af8b43b61ee8	5ed5a5b98deba8d064d7872d3c6bed7ff387728b64a8e13b12f292e53204df37	0.115446779034865
1756	2018/02/12	5ed5a5b98deba8d064d7872d3c6bed7ff387728b64a8e13b12f292e53204df37	60a76f7e5447fa8a5576dec92af49201f1129d046e1bb12000f82e362f482591	0.0144308473793581
1757	2018/02/12	8af813941a66015818b4fc2d1bd898dec6f485f1239363e218926bf15ec57ee6	5ed5a5b98deba8d064d7872d3c6bed7ff387728b64a8e13b12f292e53204df37	0.128274198927628
1758	2018/02/12	8e82f249e330f9cfa773f45145b59f8ea65b6bd673376665c81aa9252cfba916	5ed5a5b98deba8d064d7872d3c6bed7ff387728b64a8e13b12f292e53204df37	0.153929038713153
1759	2018/02/12	b25afbbd79631a738faac4b62d3f5ce9445911207a233bcc4a7d15f8db3f32a4	5ed5a5b98deba8d064d7872d3c6bed7ff387728b64a8e13b12f292e53204df37	0.00888052146422038
1760	2018/02/12	5e9a9860ef5031eac8a68b629448c818674cc41444cbf813ff9c9f25ce29736d	5ed5a5b98deba8d064d7872d3c6bed7ff387728b64a8e13b12f292e53204df37	0.115446779034865
1761	2018/02/12	41371645cff579b1e7b294c1acac34e6a717268bbecb5a8cfa0663cbf5cf27b5	5ed5a5b98deba8d064d7872d3c6bed7ff387728b64a8e13b12f292e53204df37	0.046178711613946
1762	2018/02/12	cc161ff43b16ccbf784a095046fb16cca2930125ca296ea2d5c49d056f127301	86025ac4fb4c5ec29723ebb0083ed67aae806df115be146eb51de1d235059eb1	2.3089355806973
1763	2018/02/12	850261df53bc7f0c86fe9c144d29f0f35cd127080e88ff72a6caa620e57cd5e9	54380c5e1cf6d51d45c468ee0de12896a11658886dfcd499a37e58eda9e4f14b	0.577233895174325
1764	2018/02/12	6e4319481f4a0c9273b55edcd91d03def761a597161941e9c2d556e9e18c0393	54380c5e1cf6d51d45c468ee0de12896a11658886dfcd499a37e58eda9e4f14b	0.577233895174325
1765	2018/02/12	54380c5e1cf6d51d45c468ee0de12896a11658886dfcd499a37e58eda9e4f14b	6668a844a699b3bfb5962342e57e74c9789196722a4d9cb6dac1cca1afd872ec	0.46178711613946
1766	2018/02/12	3db8f231a9a72f883d97846aa0d43009a4baec258d7fb9eddd6c7714a1035cfc	964d77959b413ab86b3707cd61db7da675551074fb431d52a946256b3e6c4c31	0.0577233895174325
1767	2018/02/12	964d77959b413ab86b3707cd61db7da675551074fb431d52a946256b3e6c4c31	d5665373c9866b24676760d682327de022254039adbda379a8765edd5210bb28	0.046178711613946
1768	2018/02/12	6fd56a4b002c2222fca73eb3e2457b0e949eb6b3895310f53c6aabe7c81d130e	964d77959b413ab86b3707cd61db7da675551074fb431d52a946256b3e6c4c31	0.046178711613946
1769	2018/02/12	964d77959b413ab86b3707cd61db7da675551074fb431d52a946256b3e6c4c31	19febf0b1f3ef215790be6e4f5b218ef226ac4af151dce61bd7d26e4d5bfba8c	0.115446779034865
1770	2018/02/12	e616037f9e361b78a7b8653ed0e88188c0c25efe21faf38c363f8f613107011a	964d77959b413ab86b3707cd61db7da675551074fb431d52a946256b3e6c4c31	0.0288616947587162
1771	2018/02/12	f8f3e733c5b67d84e12a59faac90c5817ec59ab7e549178b10ce66af7b959339	704e63e1837914ebffc2c82a92a0000ccd84ed50c2b7b793b51c4649410bde0e	0.0156622953513587
1772	2018/02/12	275e831ca125cc16e9b690b92ceea34560857ad3f9a4980975808f2d5f90a073	d5b4d227754d4a327e6326e41a39c3c9c905bf86ed235cd097937b52f66d7984	0.0577233895174325
1773	2018/02/12	d5b4d227754d4a327e6326e41a39c3c9c905bf86ed235cd097937b52f66d7984	c115a20396be8ff23aa00061f9007f83d9b071b4d0ff7c496a3fecf89b68b361	0.0577233895174325
1774	2018/02/12	45f8b21601fee75032771738a6d748295aae745a6a9959c224bab6165bcd597a	d5b4d227754d4a327e6326e41a39c3c9c905bf86ed235cd097937b52f66d7984	5.77233895174325
1775	2018/02/12	d5b4d227754d4a327e6326e41a39c3c9c905bf86ed235cd097937b52f66d7984	374b5f7d38a5f1b03bdcb3a3cbdd35846e4e2d1ec2d55ba35a8a6f5c42ecba41	5.77233895174325
1776	2018/02/12	3db8f231a9a72f883d97846aa0d43009a4baec258d7fb9eddd6c7714a1035cfc	26f16599dae9cbad2951b7649af4e96439dae03ae1b900ebc81873eef3299b3b	0.128274198927628
1777	2018/02/12	3db8f231a9a72f883d97846aa0d43009a4baec258d7fb9eddd6c7714a1035cfc	b25afbbd79631a738faac4b62d3f5ce9445911207a233bcc4a7d15f8db3f32a4	0.00888052146422038
1778	2018/02/12	d8498efcc91c28855097ae55b25d79a343d9f98e1f818f85371de61518cc4ee1	90c4f35c3c10d508f510d62de8cfdbf52d384fb236d9b97d47900a8a4e5bd84d	10.4951617304423
1779	2018/02/12	a72f752963c6fe57361a88ff6c059312cde2f3cfcf87181d2a0a563ff06ab4df	094613a199690ace2adf86ab679164ae4aa8982e9d85ab07e476a6ddcd741867	2.3089355806973
1780	2018/02/12	a72f752963c6fe57361a88ff6c059312cde2f3cfcf87181d2a0a563ff06ab4df	23076043ba0ddca872fb4ad1bcfcdb2a98e7f894a7c21a6f223382bb517303b3	0.0577233895174325
1781	2018/02/12	a121e320b077cadef05e92b9735deea6ae6910b97047989c9c20f7632fcbb048	a72f752963c6fe57361a88ff6c059312cde2f3cfcf87181d2a0a563ff06ab4df	1.28274198927628
1782	2018/02/12	0541a978fa7c7a5e98891912afda2674639a9cdc89c91839095fe145b6f2939b	24b835cc550c7674ec5b39215b11e84ab71697b2ea22e97fe5e2560125d3fe93	0.0577233895174325
1783	2018/02/12	31fa72b92f10ab2ff575060b6bdca5c1971a1e8e8811e6161ef2b377d0cff268	704e63e1837914ebffc2c82a92a0000ccd84ed50c2b7b793b51c4649410bde0e	0.046178711613946
1784	2018/02/12	90c4f35c3c10d508f510d62de8cfdbf52d384fb236d9b97d47900a8a4e5bd84d	704e63e1837914ebffc2c82a92a0000ccd84ed50c2b7b793b51c4649410bde0e	0.115446779034865
1785	2018/02/12	275e831ca125cc16e9b690b92ceea34560857ad3f9a4980975808f2d5f90a073	704e63e1837914ebffc2c82a92a0000ccd84ed50c2b7b793b51c4649410bde0e	0.0153929038713153
1786	2018/02/12	690391812e864401e868425d73aac40324028e25b72213c801a31237c1a6aa70	704e63e1837914ebffc2c82a92a0000ccd84ed50c2b7b793b51c4649410bde0e	0.115446779034865
1787	2018/02/12	704e63e1837914ebffc2c82a92a0000ccd84ed50c2b7b793b51c4649410bde0e	e792ceaf2e06c86cc8cc94f26d908c8d191d2f86ca57dab87420aeb1257c05be	0.0151604437340597
1788	2018/02/12	5e9a9860ef5031eac8a68b629448c818674cc41444cbf813ff9c9f25ce29736d	704e63e1837914ebffc2c82a92a0000ccd84ed50c2b7b793b51c4649410bde0e	0.192414505299863
1789	2018/02/12	364d8a19053ac2d44e506968646b1286bbdfedf64fac18801208918e3ec0feeb	ef63a2a6397ac50a8fc1899a99bddec60bdaf2bdfa5241f7c60c129eb2c41c87	1.15446779034865
1790	2018/02/12	364d8a19053ac2d44e506968646b1286bbdfedf64fac18801208918e3ec0feeb	ef63a2a6397ac50a8fc1899a99bddec60bdaf2bdfa5241f7c60c129eb2c41c87	0.115446779034865
1791	2018/02/12	31fa72b92f10ab2ff575060b6bdca5c1971a1e8e8811e6161ef2b377d0cff268	275e831ca125cc16e9b690b92ceea34560857ad3f9a4980975808f2d5f90a073	0.115446779034865
1792	2018/02/12	31fa72b92f10ab2ff575060b6bdca5c1971a1e8e8811e6161ef2b377d0cff268	ddd49370fcc56d7e15c7826d8e2d69fa26629fc0aef532ad82ed8b82186b5bc3	0.288616947587162
1793	2018/02/12	31fa72b92f10ab2ff575060b6bdca5c1971a1e8e8811e6161ef2b377d0cff268	f23d4cd1af243666557a35124d43f18ca86944d51f3f6f41f7fd51578d445a47	0.128274198927628
1794	2018/02/12	c9aa6eee57d68214a72fb31d6d7b527e1142e90027ca7f12ddae2f261c2ce728	19febf0b1f3ef215790be6e4f5b218ef226ac4af151dce61bd7d26e4d5bfba8c	1.15446779034865
1795	2018/02/12	d6d177c44f02e98ae9fbbbb59d2109d20b4b79d2672a36d2e4ae1cd505a843dc	c9aa6eee57d68214a72fb31d6d7b527e1142e90027ca7f12ddae2f261c2ce728	0.23089355806973
1796	2018/02/12	ad059d15f1069cd87f94ddf0a288fb7a6ead19aef644037f521e2c8b42285191	fdf9933ca880cf503be56f30e34236c5f9fc7743817ad65e51a767a919dd6c0a	0.46178711613946
1797	2018/02/12	66d41df54c15e4ddf46544493fe9dd7bb916e04297936d70ddea06e403dd0c21	bff471dc1ce172570cdaa2e15c9c3383f2560b7f0e26b1567dc000b12bf62c66	0.23089355806973
1798	2018/02/12	bff471dc1ce172570cdaa2e15c9c3383f2560b7f0e26b1567dc000b12bf62c66	126baef75843a724feed9c3c10ce97217779e3b6ad327c893ab698983ae0a60d	0.0288616947587162
1799	2018/02/12	6e3fc17e689f5e7c2740b7987da787fc80e1434be32fe22a64f8c8da64c83bcd	d5665373c9866b24676760d682327de022254039adbda379a8765edd5210bb28	1.15446779034865
1800	2018/02/12	6e3fc17e689f5e7c2740b7987da787fc80e1434be32fe22a64f8c8da64c83bcd	e4adaca87a83d963aaf83a1c41b1318dbf94f00db6caf560435b7433297bd5b6	0.577233895174325
1801	2018/02/12	0541a978fa7c7a5e98891912afda2674639a9cdc89c91839095fe145b6f2939b	af32a7edcfde7fe0e44c1dadfae365d9d494fa351e2b74bbd2370c82cd0a9f70	0.0115446779034865
1802	2018/02/12	7d144fb6b11991bc6f18edb6b963ec767fb46171ca6b5d539b2278da0dd10470	094613a199690ace2adf86ab679164ae4aa8982e9d85ab07e476a6ddcd741867	2.3089355806973
1803	2018/02/12	197b839a08fa22b76b8abff7f6157606177dd78e0fcd832019ad6c5bf71bd8e6	da7572e4bdd20507af449191ec19ded135df49010c6dabfc6c055636cb01ce5d	0.011459215077439
1804	2018/02/12	204dbf833b87b72ee19c8e754e845aff0fa80b38c6261b43031965b313c1d9a0	9ee62a02ff9a54b2884c8fdfbbb692ee29a56deb12875bbc315fd20dc0a75708	1.15446779034865
1805	2018/02/12	a0c8faff2ea7e941c3da16b9bbf12407cc9c652fb5d23602b35777696bfc79cd	f4986fc03885495db3117363773646588a395af114a5379ec36e663f8a730065	0.0594299196604832
1806	2018/02/12	b50f8e3febf15d725c3bbbedf101ffacbfa542f03d7057b32fd82f9a41ca4be0	ed873d28177d41b854f842f278b5e5fa50468f4512d0894b7e95b53aecf4b1d8	0.164923970049807
1807	2018/02/12	6fd56a4b002c2222fca73eb3e2457b0e949eb6b3895310f53c6aabe7c81d130e	d5665373c9866b24676760d682327de022254039adbda379a8765edd5210bb28	0.023089355806973
1808	2018/02/12	d5665373c9866b24676760d682327de022254039adbda379a8765edd5210bb28	f4986fc03885495db3117363773646588a395af114a5379ec36e663f8a730065	0.0185298908615741
1809	2018/02/12	850261df53bc7f0c86fe9c144d29f0f35cd127080e88ff72a6caa620e57cd5e9	d5665373c9866b24676760d682327de022254039adbda379a8765edd5210bb28	0.384835424630371
1810	2018/02/12	203760ba4585849bddd8ab446e246537740ffa437b49ac9c929ccef276dd8ed4	d5665373c9866b24676760d682327de022254039adbda379a8765edd5210bb28	0.46178711613946
1811	2018/02/12	6e4319481f4a0c9273b55edcd91d03def761a597161941e9c2d556e9e18c0393	d5665373c9866b24676760d682327de022254039adbda379a8765edd5210bb28	0.046178711613946
1812	2018/02/12	f343bc7177dd5f724d09d69af388752a201a71f1f50419e6f42e7f4718c60c31	d5665373c9866b24676760d682327de022254039adbda379a8765edd5210bb28	0.023089355806973
1813	2018/02/12	c115a20396be8ff23aa00061f9007f83d9b071b4d0ff7c496a3fecf89b68b361	d5665373c9866b24676760d682327de022254039adbda379a8765edd5210bb28	0.0577233895174325
1814	2018/02/12	d5665373c9866b24676760d682327de022254039adbda379a8765edd5210bb28	26f16599dae9cbad2951b7649af4e96439dae03ae1b900ebc81873eef3299b3b	0.0641370994638139
1815	2018/02/12	f18cabcf95cad99dd53f86972c97cd69a8cb20f1959832b1d5795dfc06ab45e2	d5665373c9866b24676760d682327de022254039adbda379a8765edd5210bb28	0.0577233895174325
1816	2018/02/12	1420357cb72ca5aa52bb910f55e7ecf129bde67abd44b7a4d30ba354c2d7b442	d5665373c9866b24676760d682327de022254039adbda379a8765edd5210bb28	0.192414505299863
1817	2018/02/12	d42d4380824822dd08a8e25257db8085134082873b4e98ef16934b819c228eea	4b6452c32634eb2fb63984e1c3b80009a6f17777cf63883bf6660c306cfe266c	1.15446779034865
1818	2018/02/12	6fd56a4b002c2222fca73eb3e2457b0e949eb6b3895310f53c6aabe7c81d130e	afcd0bf16f69e28ff1cbbc7c2e4c2f29a7f7b96749e12c49d8a4ec7f467bfa62	0.046178711613946
1819	2018/02/12	afcd0bf16f69e28ff1cbbc7c2e4c2f29a7f7b96749e12c49d8a4ec7f467bfa62	d8c87236d75c31a36c66267e7093232b8e77fb0e028d4bd7df8283cb60e65e82	0.0329847940099614
1820	2018/02/12	6e4319481f4a0c9273b55edcd91d03def761a597161941e9c2d556e9e18c0393	f4128e36c3d2b506283a5ccc07d22782026f98e32592aca54c8e44d80cc086f3	0.046178711613946
1821	2018/02/12	6e4319481f4a0c9273b55edcd91d03def761a597161941e9c2d556e9e18c0393	197b839a08fa22b76b8abff7f6157606177dd78e0fcd832019ad6c5bf71bd8e6	0.046178711613946
1822	2018/02/12	6e4319481f4a0c9273b55edcd91d03def761a597161941e9c2d556e9e18c0393	310c1eb8df1274fa67442e0458759d9f31163f1e2b8e71daa47227d36b8b6587	0.046178711613946
1823	2018/02/12	6e4319481f4a0c9273b55edcd91d03def761a597161941e9c2d556e9e18c0393	6668a844a699b3bfb5962342e57e74c9789196722a4d9cb6dac1cca1afd872ec	0.046178711613946
1824	2018/02/12	53cec4d921c09ef8d6a747c523f822df786723c712fec7164f3ac227c4fd7af3	a1d969175cecef11c879eff4fa11d44c58c3e9338ddd85271f30c6335710d78a	0.384822596782883
1825	2018/02/12	df6a48e46ffe48853996d1d170fe294766301c819d6213dc7e74902f8e39f18a	c115a20396be8ff23aa00061f9007f83d9b071b4d0ff7c496a3fecf89b68b361	0.0577233895174325
1826	2018/02/12	7ef7b3b50a6e292d9fbefe7f8fc2e1b33b2b7a984fe5501d5bada558aea47779	df6a48e46ffe48853996d1d170fe294766301c819d6213dc7e74902f8e39f18a	0.0577233895174325
1827	2018/02/12	f4128e36c3d2b506283a5ccc07d22782026f98e32592aca54c8e44d80cc086f3	f343bc7177dd5f724d09d69af388752a201a71f1f50419e6f42e7f4718c60c31	0.002545737541026
1828	2018/02/12	0db8533a8584c54ab9b50a1df54ef4e87d23b0cbc2aec472a130e5a380bad3e1	84985ee5a6c5794d817eb4a9ab3afff9c86d9822628c1d483819a82ad2c4ed03	0.296938653347218
1829	2018/02/12	ddd49370fcc56d7e15c7826d8e2d69fa26629fc0aef532ad82ed8b82186b5bc3	19febf0b1f3ef215790be6e4f5b218ef226ac4af151dce61bd7d26e4d5bfba8c	0.329847940099614
1830	2018/02/12	0d6d71f8136bbb68c034d1dd184ee776335e15153dda5d1c2b86d836c57091a4	203760ba4585849bddd8ab446e246537740ffa437b49ac9c929ccef276dd8ed4	0.46178711613946
1831	2018/02/12	203760ba4585849bddd8ab446e246537740ffa437b49ac9c929ccef276dd8ed4	f343bc7177dd5f724d09d69af388752a201a71f1f50419e6f42e7f4718c60c31	0.115446779034865
1832	2018/02/12	850261df53bc7f0c86fe9c144d29f0f35cd127080e88ff72a6caa620e57cd5e9	4572e88705add29826c7124a42c588d4bc30630b692e2be6437e5a80fd6a4bb0	0.142526887697364
1833	2018/02/12	850261df53bc7f0c86fe9c144d29f0f35cd127080e88ff72a6caa620e57cd5e9	f343bc7177dd5f724d09d69af388752a201a71f1f50419e6f42e7f4718c60c31	0.54974656683269
1834	2018/02/12	275e831ca125cc16e9b690b92ceea34560857ad3f9a4980975808f2d5f90a073	a3190373c185192cfd460df5ffd9dea661471ea23ebec8b34538b79e90e6dbfe	0.0131010127081513
1835	2018/02/12	002ac400f3f236aca2f9b9d2d47bb96dbd5a9bec2ccb6403aba967e5a69b03c1	f4986fc03885495db3117363773646588a395af114a5379ec36e663f8a730065	0.192414505299863
1836	2018/02/12	5bb83d806868379fd91febdb769a826538e4daae524bad465f6944a4cd5aca28	f4986fc03885495db3117363773646588a395af114a5379ec36e663f8a730065	0.00280383622698434
1837	2018/02/12	0d6d71f8136bbb68c034d1dd184ee776335e15153dda5d1c2b86d836c57091a4	2f7206d35940754422c4eb0177a30fd6fcf9321512706c2f789bc97966f49a45	0.384835424630371
1838	2018/02/12	4572e88705add29826c7124a42c588d4bc30630b692e2be6437e5a80fd6a4bb0	4e9ea691923131ab7034b38e51553816366e9f9ebdd3a7ad225dfad8eb384b1e	0.115446779034865
1839	2018/02/12	4572e88705add29826c7124a42c588d4bc30630b692e2be6437e5a80fd6a4bb0	a526d298cc99a8ee5a676d1997a6ee02a5194305dca15a09bef9dfebe3e4978f	0.115446779034865
1840	2018/02/12	7970bd7d3a063a7b2e1b8a09b1132c73a80d762723ceb36fea8f102c62b85524	7abad3f786c64b7b0c739e35c3a8d5c3a77c6a6137a53a9318e3eea20ccb57f8	1.15446779034865
1841	2018/02/12	7970bd7d3a063a7b2e1b8a09b1132c73a80d762723ceb36fea8f102c62b85524	6668a844a699b3bfb5962342e57e74c9789196722a4d9cb6dac1cca1afd872ec	2.3089355806973
1842	2018/02/12	f343bc7177dd5f724d09d69af388752a201a71f1f50419e6f42e7f4718c60c31	d8c87236d75c31a36c66267e7093232b8e77fb0e028d4bd7df8283cb60e65e82	0.0518847936841546
1843	2018/02/12	17ee61a6b0e42c91e8a6c77b2688b5319c763931070fc7d1d521837c92a8c260	d8c87236d75c31a36c66267e7093232b8e77fb0e028d4bd7df8283cb60e65e82	0.0398092341499534
1844	2018/02/12	62d3eba71a46a700f95979a325bd31a5144294aeebdf9d23c7ae470d4db80df5	0db6a957c013d1918d4808c13365c2125e848b65071f6068afb3a17bd8d63f18	0.128274198927628
1845	2018/02/12	24f6604d70706bbc2a953aeeee570beb3b3dc1cd4246e7b51f1b7f16106e1ebc	0db6a957c013d1918d4808c13365c2125e848b65071f6068afb3a17bd8d63f18	0.00577233895174325
1846	2018/02/12	6fd56a4b002c2222fca73eb3e2457b0e949eb6b3895310f53c6aabe7c81d130e	19febf0b1f3ef215790be6e4f5b218ef226ac4af151dce61bd7d26e4d5bfba8c	0.0115446779034865
1847	2018/02/12	19febf0b1f3ef215790be6e4f5b218ef226ac4af151dce61bd7d26e4d5bfba8c	6668a844a699b3bfb5962342e57e74c9789196722a4d9cb6dac1cca1afd872ec	0.23089355806973
1848	2018/02/12	5ec10a61ba52354aba2c7c861e61c319adc8dc93eea6c52a82ab4dfe3375e86a	19febf0b1f3ef215790be6e4f5b218ef226ac4af151dce61bd7d26e4d5bfba8c	0.0577233895174325
1849	2018/02/12	19febf0b1f3ef215790be6e4f5b218ef226ac4af151dce61bd7d26e4d5bfba8c	86025ac4fb4c5ec29723ebb0083ed67aae806df115be146eb51de1d235059eb1	0.46178711613946
1850	2018/02/12	da7045aea59b0cf38f22f77155e4166ad95cd675f8ff3ba990bdcbd25324d020	19febf0b1f3ef215790be6e4f5b218ef226ac4af151dce61bd7d26e4d5bfba8c	0.00578243508339886
1851	2018/02/12	bf356fc93cab105312ded9639cd4e28df94a8393bc21674d8497e63f0d022e16	424d2303d8363a90ff7e259602ecec2b67f1055d6620090bb4f0666f743a945d	0.288616947587162
1852	2018/02/12	149ce39683a8a96d25229b906acc43d13710fb71d25493f5c5b6817b40845d1f	424d2303d8363a90ff7e259602ecec2b67f1055d6620090bb4f0666f743a945d	1.15446779034865
1853	2018/02/12	424d2303d8363a90ff7e259602ecec2b67f1055d6620090bb4f0666f743a945d	3111e15e69797be119e5ba5c344073acbd1cd6814cccfdd6d3a2660f578b5781	0.310340803857164
1854	2018/02/12	c2d5a405e5b9ed77f51da27b22a4ae437b16bfc5cebb9455b3fd0351ea427562	6fd56a4b002c2222fca73eb3e2457b0e949eb6b3895310f53c6aabe7c81d130e	0.0023089355806973
1855	2018/02/12	c2d5a405e5b9ed77f51da27b22a4ae437b16bfc5cebb9455b3fd0351ea427562	c115a20396be8ff23aa00061f9007f83d9b071b4d0ff7c496a3fecf89b68b361	0.0577233895174325
1856	2018/02/12	5da4148bdff5b297cf4032a50b2cc24d7267277940fa4cc94fa64354f1374986	c2d5a405e5b9ed77f51da27b22a4ae437b16bfc5cebb9455b3fd0351ea427562	0.0577233895174325
1857	2018/02/12	c2d5a405e5b9ed77f51da27b22a4ae437b16bfc5cebb9455b3fd0351ea427562	e0574372230cbae843ac24622bdb687997040db12305ac93af1b744a765ca82a	0.0164923970049807
1858	2018/02/12	c2d5a405e5b9ed77f51da27b22a4ae437b16bfc5cebb9455b3fd0351ea427562	22a1639735329b159988bad03b066230d48f7f906172d56eedce27d11add654c	0.0577233895174325
1859	2018/02/12	90c4f35c3c10d508f510d62de8cfdbf52d384fb236d9b97d47900a8a4e5bd84d	c01de97a9cb2983d71a7c75a27ba21329779b911f90ee8b995226487f3af19b6	0.187489693925887
1860	2018/02/12	90c4f35c3c10d508f510d62de8cfdbf52d384fb236d9b97d47900a8a4e5bd84d	ba92f5a414841cf14b5ddc45c39da4ddf09ffb9201964473f24c3e6dd98fe69e	0.046178711613946
1861	2018/02/12	5da4148bdff5b297cf4032a50b2cc24d7267277940fa4cc94fa64354f1374986	ee9c0b08288b2cf5ac879eb9f1f07b1655f380551b2e33438142760171c70255	0.0577233895174325
1862	2018/02/12	ee9c0b08288b2cf5ac879eb9f1f07b1655f380551b2e33438142760171c70255	dc0304d9352e9eb5640c13211b06faa5d75ce53c413dc9f17f9c1845bfff8548	0.16597196445393
1863	2018/02/12	339412e90a2711ae0ed34776faa211beb939c3459f8183a631a1f10a91921e53	6fd56a4b002c2222fca73eb3e2457b0e949eb6b3895310f53c6aabe7c81d130e	0.0023089355806973
1864	2018/02/12	6fd56a4b002c2222fca73eb3e2457b0e949eb6b3895310f53c6aabe7c81d130e	2ed2ef14666c6f392b04dc3b952f8a6d5c8c22ef47786c582b75fda91675cd50	0.0144308473793581
1865	2018/02/12	e5df6a71f2b32f13a4d9d0c21b4b4ee9783beb8bd9a8ad837dad32346b50ff59	6fd56a4b002c2222fca73eb3e2457b0e949eb6b3895310f53c6aabe7c81d130e	5.77233895174325
1866	2018/02/12	6fd56a4b002c2222fca73eb3e2457b0e949eb6b3895310f53c6aabe7c81d130e	33f81d228f1543da2ab2b35a82fc5563a0f80dfa31f387d70014def3815c64c8	0.577233895174325
1867	2018/02/12	6fd56a4b002c2222fca73eb3e2457b0e949eb6b3895310f53c6aabe7c81d130e	26f16599dae9cbad2951b7649af4e96439dae03ae1b900ebc81873eef3299b3b	0.0641370994638139
1868	2018/02/12	cf5a7c362c8bec4ba25fbca40393304ffff04bed23aeafcc0e722a2af2ee8d3d	6fd56a4b002c2222fca73eb3e2457b0e949eb6b3895310f53c6aabe7c81d130e	0.0115446779034865
1869	2018/02/12	b138db642715eae6e0802a72cfd725192835603c95efa777c712c0e9f5dc0377	6fd56a4b002c2222fca73eb3e2457b0e949eb6b3895310f53c6aabe7c81d130e	0.384822596782883
1870	2018/02/12	6fd56a4b002c2222fca73eb3e2457b0e949eb6b3895310f53c6aabe7c81d130e	ef63a2a6397ac50a8fc1899a99bddec60bdaf2bdfa5241f7c60c129eb2c41c87	0.23089355806973
1871	2018/02/12	c39af46509e86d664f7b08bb860f2f5f73b2b1fcbd17f8d89337f0ab0b0187cd	55056b83949e46e5f57e5fb3f37ac12c160f765cd972b6ceb8e7b69724a0b704	0.165871808958139
1872	2018/02/12	7d144fb6b11991bc6f18edb6b963ec767fb46171ca6b5d539b2278da0dd10470	a8a56c89c859e11972018710236acc4c74a8296e79da1c5fc863510f8cd269d8	0.0577233895174325
1873	2018/02/12	298a3482628d2fa5b8e6821a54c85b6cd01fdacb514304289f68ff779ec674cc	98c3abaf6088795af5a3afd32fb0635e5e2cb85dd855446ca18e0b364dc70ebe	1.15446779034865
1874	2018/02/12	98c3abaf6088795af5a3afd32fb0635e5e2cb85dd855446ca18e0b364dc70ebe	2de786c9ef69c0b59492f7ea291fa92fce007728b0d4ec89134b47c81e9a85d6	1.15446779034865
1875	2018/02/12	a526d298cc99a8ee5a676d1997a6ee02a5194305dca15a09bef9dfebe3e4978f	98c3abaf6088795af5a3afd32fb0635e5e2cb85dd855446ca18e0b364dc70ebe	0.115446779034865
1876	2018/02/12	a121e320b077cadef05e92b9735deea6ae6910b97047989c9c20f7632fcbb048	23076043ba0ddca872fb4ad1bcfcdb2a98e7f894a7c21a6f223382bb517303b3	1.15446779034865
1877	2018/02/12	1aa5cfddd3fb79b0ffd11f7c6d9884a9eb29af50d8635cbe7871f66be3f9fd25	a38308cbf36e361e0447ffa48e7bbad36b6ad8b99fb42cebaeff4c1db07a5ffe	0.0148963585851439
1878	2018/02/12	7cca8739b0e2c8626b48eec2e54c943261b6488cad1bf49d5a436f9d965ca617	6e549b4492cc3df2e2e5ed38ce5fc8678a60c15f10a918e9c9432555bb474a52	0.577233895174325
1879	2018/02/12	6e549b4492cc3df2e2e5ed38ce5fc8678a60c15f10a918e9c9432555bb474a52	db10ce531b44f2cf1f9a02ae6b68b8138dd0ea7a17d858e42de7fa2c0cc12c94	0.115446779034865
1880	2018/02/12	c39af46509e86d664f7b08bb860f2f5f73b2b1fcbd17f8d89337f0ab0b0187cd	e0990191b64185128e045705473cb5c0ca40574b47d2ea25ee485e947227eee8	0.577233895174325
1881	2018/02/12	f343bc7177dd5f724d09d69af388752a201a71f1f50419e6f42e7f4718c60c31	8351edf55a91f0d0372e1ee525fd57e67d228efe3ac2f2259fec4eda54d599da	0.23089355806973
1882	2018/02/12	dacbe3544fce43ca9f412169d5e625c6b8cc49a91a5bc2610a2a42b0fb31b4c2	8351edf55a91f0d0372e1ee525fd57e67d228efe3ac2f2259fec4eda54d599da	0.115446779034865
1883	2018/02/12	bf356fc93cab105312ded9639cd4e28df94a8393bc21674d8497e63f0d022e16	6668a844a699b3bfb5962342e57e74c9789196722a4d9cb6dac1cca1afd872ec	0.115446779034865
1884	2018/02/12	bf356fc93cab105312ded9639cd4e28df94a8393bc21674d8497e63f0d022e16	26f16599dae9cbad2951b7649af4e96439dae03ae1b900ebc81873eef3299b3b	0.128274198927628
1885	2018/02/12	bf356fc93cab105312ded9639cd4e28df94a8393bc21674d8497e63f0d022e16	86025ac4fb4c5ec29723ebb0083ed67aae806df115be146eb51de1d235059eb1	0.607614626499289
1886	2018/02/12	f74c930c6bb3b747c0a0f1e49f16b721738ba523091ac6f253a2cc895d2df4ef	4b6452c32634eb2fb63984e1c3b80009a6f17777cf63883bf6660c306cfe266c	0.046178711613946
1887	2018/02/12	cbe05e2cd9aa627a1054e9d4721c489dd733bc18fc3fc4c7ad6540031011bd77	610c079fa9a3c18e1d92434ee835b4a57ebabb20c43d489dad3acf0030b28b88	0.0384822596782883
1888	2018/02/12	0541a978fa7c7a5e98891912afda2674639a9cdc89c91839095fe145b6f2939b	f343bc7177dd5f724d09d69af388752a201a71f1f50419e6f42e7f4718c60c31	0.0577233895174325
1889	2018/02/12	0541a978fa7c7a5e98891912afda2674639a9cdc89c91839095fe145b6f2939b	33f81d228f1543da2ab2b35a82fc5563a0f80dfa31f387d70014def3815c64c8	0.288616947587162
1890	2018/02/12	0541a978fa7c7a5e98891912afda2674639a9cdc89c91839095fe145b6f2939b	cf5a7c362c8bec4ba25fbca40393304ffff04bed23aeafcc0e722a2af2ee8d3d	0.115446779034865
1891	2018/02/12	e616037f9e361b78a7b8653ed0e88188c0c25efe21faf38c363f8f613107011a	2ed2ef14666c6f392b04dc3b952f8a6d5c8c22ef47786c582b75fda91675cd50	0.0361764907464143
1892	2018/02/12	45274b7e3d1a986d3e69e201b43e25bfaad178b6128ff58ce6613271485d123d	4b6452c32634eb2fb63984e1c3b80009a6f17777cf63883bf6660c306cfe266c	0.023089355806973
1893	2018/02/12	f343bc7177dd5f724d09d69af388752a201a71f1f50419e6f42e7f4718c60c31	410669145ac61a9e18fc899f8a8195ab9fa604598928d035a1173b6b49bedc8c	0.0274873283416345
1894	2018/02/12	9cf0309f8c0f74537b36f7f54f17b928230a481296a05a408752580e3bf50a07	f343bc7177dd5f724d09d69af388752a201a71f1f50419e6f42e7f4718c60c31	0.0577233895174325
1895	2018/02/12	e113f9c9f12f063ecbe6dc5f15876697fd8108f220b2bdc3fc09970773a3ba81	f343bc7177dd5f724d09d69af388752a201a71f1f50419e6f42e7f4718c60c31	0.115446779034865
1896	2018/02/12	6668a844a699b3bfb5962342e57e74c9789196722a4d9cb6dac1cca1afd872ec	86025ac4fb4c5ec29723ebb0083ed67aae806df115be146eb51de1d235059eb1	0.23089355806973
1897	2018/02/12	a3190373c185192cfd460df5ffd9dea661471ea23ebec8b34538b79e90e6dbfe	86025ac4fb4c5ec29723ebb0083ed67aae806df115be146eb51de1d235059eb1	2.3089355806973
1898	2018/02/12	86025ac4fb4c5ec29723ebb0083ed67aae806df115be146eb51de1d235059eb1	d5546f4101fc27e9b41dc79bc1f761edd54545a178f4b53af1bc7123b3a05288	2.3089355806973
1899	2018/02/12	4fdfe6dcbc389e03ad8e51ee3d8b0ff84123c9f69a6471e12a52da5c0cf7421d	1cbc26fa4558aee3e9ea361b18fab4c4001d94e373c9b743c3682111934dfa44	5.77233895174325
1900	2018/02/12	e13dc7dad55f6cf282f963ad703a369c409f7fb76f73a9da8f158c07d2080809	6b2f2e5c69f2ff934ab30f0117a337dc2f0e72c770221143c2b8c89254b752dd	0.0567554257315804
1901	2018/02/12	028b05396bc512568905a4859df1014293131807bd7e6ca111742eee3bc545bd	dfb9b0d3768cc8dffe13ea58bdca2c4ad241e50e4b2336ef881d39b8584867b3	0.23089355806973
1902	2018/02/12	6668a844a699b3bfb5962342e57e74c9789196722a4d9cb6dac1cca1afd872ec	26f16599dae9cbad2951b7649af4e96439dae03ae1b900ebc81873eef3299b3b	0.128274198927628
1903	2018/02/12	3e9e17cee52e6705094adfe42c07c9310e4438ed37f22ef6d6a511e63588e519	45274b7e3d1a986d3e69e201b43e25bfaad178b6128ff58ce6613271485d123d	0.22201730616909
1904	2018/02/12	bff471dc1ce172570cdaa2e15c9c3383f2560b7f0e26b1567dc000b12bf62c66	2f7206d35940754422c4eb0177a30fd6fcf9321512706c2f789bc97966f49a45	0.023089355806973
1905	2018/02/12	ee2c25036229f70a12f1da10174feed8593055db851f2a7b66ee067c3ad7b036	66319a7768c52a5438dbdf73adb61197cf97b6bafe999dee2783aedb522acaa2	0.0577233895174325
1906	2018/02/12	29e0ef795d1f9e0c8d41d7c4449c5c8513fb32b72ca28ff07ec08e64915a70aa	02bb28f3ad9d4f238df6fef9a657e4075c62d915109725035c4f616e539d4991	0.0336872206858626
1907	2018/02/12	cf5a7c362c8bec4ba25fbca40393304ffff04bed23aeafcc0e722a2af2ee8d3d	02bb28f3ad9d4f238df6fef9a657e4075c62d915109725035c4f616e539d4991	0.131189521630528
1908	2018/02/12	6b419278654e3499ff43914309ddfa343fd48a4294409a5692b2563a39bc0d85	02bb28f3ad9d4f238df6fef9a657e4075c62d915109725035c4f616e539d4991	7.69645193565766
1909	2018/02/12	0cb3ffbe1acc79c7c59cf062408ab5f4f98f0b9c9f4012a9c88830957c143ffe	02bb28f3ad9d4f238df6fef9a657e4075c62d915109725035c4f616e539d4991	0.577233895174325
1910	2018/02/12	7fe7e77eb9113f1861849804962db9ed4bafc8455005a13623306cf50e608df5	03e66dc2115741ba494702eb7736889d5efb6edc18846e55fa6bae086d462c89	0.164923970049807
1911	2018/02/12	665aad804e6196bb3b99e6c1f35e2d5ff52c4cb40ea484ea236077d4667d875f	197b839a08fa22b76b8abff7f6157606177dd78e0fcd832019ad6c5bf71bd8e6	0.169647439471668
1912	2018/03/12	0dc88bf2861e9773b5531ef07186e1c57fb313f246057e0b2029b10c96fcc91a	83fc172fd98b592ed3fcda508f513163740cd29b75ddb07a8afd5100210e3606	0.91303803575671
1913	2018/03/12	0dc88bf2861e9773b5531ef07186e1c57fb313f246057e0b2029b10c96fcc91a	3f3b34825fe010cc95240890989ae98f3b65e1f4c3a93f40fba8bbdbe618c10d	0.0104380683845206
1914	2018/03/12	0dc88bf2861e9773b5531ef07186e1c57fb313f246057e0b2029b10c96fcc91a	cdd77a04f2771ec908b150b8a4ce04645812e5e1298748ab0de87a1d93eea316	0.0104380683845206
1915	2018/03/12	0dc88bf2861e9773b5531ef07186e1c57fb313f246057e0b2029b10c96fcc91a	90f7d0bc84f0606dce01c310769004f6c2f8ddc9ead8d6672d417a06c546dc70	0.0051877397933318
1916	2018/03/12	0dc88bf2861e9773b5531ef07186e1c57fb313f246057e0b2029b10c96fcc91a	0b1f69c9de7ecc423de72476911460ec1f0685ffbf0c1001600e3e5687085970	0.000147424345790591
1917	2018/03/12	0dc88bf2861e9773b5531ef07186e1c57fb313f246057e0b2029b10c96fcc91a	2cf1c83a763f0ce158ecc7d23a3cee7d26f3c988e76de92143c8e055bc198e9a	0.0524406971140306
1918	2018/03/12	0dc88bf2861e9773b5531ef07186e1c57fb313f246057e0b2029b10c96fcc91a	9e4347e276b3e2542abd92f9923773a0f7376e005a267b1c8db389578afe0134	0
1919	2018/03/12	673037a695786e3db662dbe5216be4374a41e48de46862e3075e2a217c54aeae	0dc88bf2861e9773b5531ef07186e1c57fb313f246057e0b2029b10c96fcc91a	0.524970270321019
1920	2018/03/12	4f89663adc9514ce8152199ed628391de5ca0f31e01a5ebadd7c11f934fcc274	0dc88bf2861e9773b5531ef07186e1c57fb313f246057e0b2029b10c96fcc91a	0.000987476920380796
1921	2018/03/12	1dbc5f20782c408aa0d69571eab95975693246e10c10bb24274662c0fdd84923	0dc88bf2861e9773b5531ef07186e1c57fb313f246057e0b2029b10c96fcc91a	0.0160922684058007
1922	2018/03/12	cf9de2720ba48fc2b4f47ab1541f5de21c4ca10990412099443432c478187d86	0dc88bf2861e9773b5531ef07186e1c57fb313f246057e0b2029b10c96fcc91a	0.0455924424298714
1923	2018/03/12	0dc88bf2861e9773b5531ef07186e1c57fb313f246057e0b2029b10c96fcc91a	762d977edb8e0119419bcc505a88244ac2dcf496068e9b3a4bceac2eff253548	0.0699464596878923
1924	2018/03/12	af9241c4f5765c60012df2b71335196a5385fad3f342b98182cbf152383c4aee	0dc88bf2861e9773b5531ef07186e1c57fb313f246057e0b2029b10c96fcc91a	0.0247804536512239
1925	2018/03/12	0dc88bf2861e9773b5531ef07186e1c57fb313f246057e0b2029b10c96fcc91a	8f57ecfe8874b2a474f14fc15796a644e1153ed32b249f28bf90b01c06bc4ff5	0.349959317281394
1926	2018/03/12	d4d8dba7d8c75d7e5c3514fa7a636efe1610d5e2e9f202e6da205acd34d0f420	0dc88bf2861e9773b5531ef07186e1c57fb313f246057e0b2029b10c96fcc91a	0.0104380683845206
1927	2018/03/12	0dc88bf2861e9773b5531ef07186e1c57fb313f246057e0b2029b10c96fcc91a	c43d85ac1265d86686895a9e2563dcaa1c38086a8ea11f5ef9f3289c63be0735	0.0209387255668981
1928	2018/03/12	0dc88bf2861e9773b5531ef07186e1c57fb313f246057e0b2029b10c96fcc91a	6d7a30f094f57021e35a53efa50b83800e8b2600bff68c6a8c9d580e8858222f	0.00256257549773742
1929	2018/03/12	8d0691d12d16230affa16fb8486fb663c22022df30e6eb774210a8738e6da089	0dc88bf2861e9773b5531ef07186e1c57fb313f246057e0b2029b10c96fcc91a	0.0104380683845206
1930	2018/03/12	3e8b225f3cccd497e9ccc423bba269084f20683954245c62870ec3a67ad8931d	0dc88bf2861e9773b5531ef07186e1c57fb313f246057e0b2029b10c96fcc91a	0.0051877397933318
1931	2018/03/12	0dc88bf2861e9773b5531ef07186e1c57fb313f246057e0b2029b10c96fcc91a	0a88fecbe3dd19cecddb73bb3ea95099d894b4d2c1c33f1261e601987db58fbb	0.0699464596878923
1932	2018/03/12	59167f6d1469b83ec1647050ce4738a0d5400c54f03d0d91972e5f0d59238e00	0dc88bf2861e9773b5531ef07186e1c57fb313f246057e0b2029b10c96fcc91a	0.9545426096001
1933	2018/03/12	54ca5396c8e3df2ab436388923a94f04f9b73393f22a07559ff7247bc2c44538	0dc88bf2861e9773b5531ef07186e1c57fb313f246057e0b2029b10c96fcc91a	0.0051877397933318
1934	2018/03/12	0dc88bf2861e9773b5531ef07186e1c57fb313f246057e0b2029b10c96fcc91a	231c4b3fd183a28d84c3c0fa464bde772f6363b3a73fb0a181fe28c0b071fef3	0.0051877397933318
1935	2018/03/12	adb33812eac46f8e0177c29a06b51371809d6f5518660df194397a12aca3b1aa	0dc88bf2861e9773b5531ef07186e1c57fb313f246057e0b2029b10c96fcc91a	0.9545426096001
1936	2018/03/12	f7ebe257dd166d410b7fab8ad78979c5e001193c6250e6b3f79a47577a8246e4	0dc88bf2861e9773b5531ef07186e1c57fb313f246057e0b2029b10c96fcc91a	0.0104380683845206
1937	2018/03/12	a17323b7612266618e306c1625414c95a36b6954afa484d6a06430f8928daf59	0dc88bf2861e9773b5531ef07186e1c57fb313f246057e0b2029b10c96fcc91a	0.00343763026293555
1938	2018/03/12	a55cbaf5966f1348fc4febce6ef69cb434665c96d7b4c7af27631ccd302f6f9e	0dc88bf2861e9773b5531ef07186e1c57fb313f246057e0b2029b10c96fcc91a	0.256301111943782
1939	2018/03/12	0dc88bf2861e9773b5531ef07186e1c57fb313f246057e0b2029b10c96fcc91a	ad55a28346f33faded3e258f79bbbe7cae294b3b85cafb5994cfc7ede0f2ea1a	0.0051877397933318
1940	2018/03/12	93fbb8757168d64a289580c6cf9ed8ffbd3c17fe0fbda1ce1edac56c349cd9f0	0dc88bf2861e9773b5531ef07186e1c57fb313f246057e0b2029b10c96fcc91a	0.00321886657163601
1941	2018/03/12	6c1436c1f8e26b84d2e2104a7de4f3afa22b21653af7e637a127ce4c97a14368	0dc88bf2861e9773b5531ef07186e1c57fb313f246057e0b2029b10c96fcc91a	0.0104380683845206
1942	2018/03/12	0dc88bf2861e9773b5531ef07186e1c57fb313f246057e0b2029b10c96fcc91a	cc60fb299c953eac1e0b7bc73bab11ddb1962f90c773aba7dd13d83bcc7b6895	0.000987476920380796
1943	2018/03/12	e234b599a5bcf5a7a8705d364d8dec10ab235516154111ab645152e07e6ca9b7	0dc88bf2861e9773b5531ef07186e1c57fb313f246057e0b2029b10c96fcc91a	0.00343763026293555
1944	2018/03/12	8b12022d7ea010d72bd394520e6957ebf19d0c9cb27e0cf83825847fa1bf6f62	0dc88bf2861e9773b5531ef07186e1c57fb313f246057e0b2029b10c96fcc91a	0.000462444061261916
1945	2018/03/12	0dc88bf2861e9773b5531ef07186e1c57fb313f246057e0b2029b10c96fcc91a	4eee0e6a00f599a3f3809db2a566bd03b5dc6c4d708131bcd1f20f1d17a6a9ca	0.00203754263861854
1946	2018/03/12	99d2544b59d5a585124a188936f2e14a44aab701e007f917c7b4c56bde7cf34a	0dc88bf2861e9773b5531ef07186e1c57fb313f246057e0b2029b10c96fcc91a	0.00203754263861854
1947	2018/03/12	0dc88bf2861e9773b5531ef07186e1c57fb313f246057e0b2029b10c96fcc91a	3215dadd680456269c79efb08ff9ea6791ab5a9e7fcbb1b9e2aacee27ebf144f	0.104943983025919
1948	2018/03/12	fe36d6c247e1caae6a9dac425c8b28b89cc4eaf15d5976aca64e732a8c670f7f	0dc88bf2861e9773b5531ef07186e1c57fb313f246057e0b2029b10c96fcc91a	0.0051877397933318
1949	2018/03/12	0dc88bf2861e9773b5531ef07186e1c57fb313f246057e0b2029b10c96fcc91a	37e52899a37da8f08fa64ff36475d47f9aa3c25603ac9695fd4833f0dcd7082d	0.00262988740275266
1950	2018/03/12	fcb14ebff50c2ace9ae3a4369bc06cbfc778c2139decb27ed27702c6da4b8409	0dc88bf2861e9773b5531ef07186e1c57fb313f246057e0b2029b10c96fcc91a	0.0051877397933318
1951	2018/03/12	0dc88bf2861e9773b5531ef07186e1c57fb313f246057e0b2029b10c96fcc91a	ef458d97e822f9729bf7a5555cded323dc7bec96e4c7d727b94995cc2cb4782f	0.209950554849693
1952	2018/03/12	0dc88bf2861e9773b5531ef07186e1c57fb313f246057e0b2029b10c96fcc91a	b33f26c2ea68df8ff1a43aac461012293cc8c0f02742f216bab11cb352d9a3b5	0.0524406971140306
1953	2018/03/12	0dc88bf2861e9773b5531ef07186e1c57fb313f246057e0b2029b10c96fcc91a	cbe2d1c02fd45e7f3f28d7b2af9660dcd5d58cf14af39f37289a236c19566f74	0.00743788061812699
1954	2018/03/12	a0e1675e6d0e12230dd873ea6d33c5fa43af0b806e4eba2d02dbdf9a0693c71b	0dc88bf2861e9773b5531ef07186e1c57fb313f246057e0b2029b10c96fcc91a	0.00520285160729459
1955	2018/03/12	d6b5c7b6aa4820efb9b68cd05b14819c49cd9e8e7ad06271222e6a5cde56de82	0dc88bf2861e9773b5531ef07186e1c57fb313f246057e0b2029b10c96fcc91a	0.00413767407509405
1956	2018/03/12	e7cbcf7fe153c86b7ab72e9e77aea123de39373914e85b1689cf794641e690aa	0dc88bf2861e9773b5531ef07186e1c57fb313f246057e0b2029b10c96fcc91a	0.0699464596878923
1957	2018/03/12	946f2655e8d6a32a87d87ed3717f3add29feeb8d0b8fa596ada11cd988b38b5d	0dc88bf2861e9773b5531ef07186e1c57fb313f246057e0b2029b10c96fcc91a	0.0524406971140306
1958	2018/03/12	0dc88bf2861e9773b5531ef07186e1c57fb313f246057e0b2029b10c96fcc91a	a534b336704430abd910bae61917265fd45bc5d617a108b1debaa2dac4a5f786	0.000987476920380796
1959	2018/03/12	a7bcdebf106703402ed8d12808f8683593963118e7d03a954b94f335c3681819	0dc88bf2861e9773b5531ef07186e1c57fb313f246057e0b2029b10c96fcc91a	0.00124999334994024
1960	2018/03/12	a16126d5cb36f50354d49e5b0de706ace51bbf1490cdb2bcdf513a2ba54208ec	0dc88bf2861e9773b5531ef07186e1c57fb313f246057e0b2029b10c96fcc91a	0.0051877397933318
1961	2018/03/12	5c13ce30b2fb387ffe8a1c699d6bd613918a3c744a39a826e2444979967ac55f	0dc88bf2861e9773b5531ef07186e1c57fb313f246057e0b2029b10c96fcc91a	0.00256257549773742
1962	2018/03/12	0dc88bf2861e9773b5531ef07186e1c57fb313f246057e0b2029b10c96fcc91a	0414b5048d113ec19ab74630a0801b59db92fd76dfc5270bfea54b31a3b72662	0.0524406971140306
1963	2018/03/12	0dc88bf2861e9773b5531ef07186e1c57fb313f246057e0b2029b10c96fcc91a	b9467262c17b85ef304110dfd5ffa8a6661d0f0c2975cd0f4709c0820bc14ca8	0.0524406971140306
1964	2018/03/12	eb8562bb9571d5bfa455da1f98d96502e7ee604f0044739a6b5783c0320c94f9	0dc88bf2861e9773b5531ef07186e1c57fb313f246057e0b2029b10c96fcc91a	0.0195435525486786
1965	2018/03/12	0dc88bf2861e9773b5531ef07186e1c57fb313f246057e0b2029b10c96fcc91a	c59b220e2a1f49171670d6f8030c4c1fe5c4b1d989687c397e4a9c8886f63e03	0.0209387255668981
1966	2018/03/12	4646a2bf584291ea2524d4f56e8d4c1d177965cd559bc49e7267f2f269410942	0dc88bf2861e9773b5531ef07186e1c57fb313f246057e0b2029b10c96fcc91a	0.0524406971140306
1967	2018/03/12	803c44f9e24e47354f3fd6ea2f831caf4b45117448b25fa51ee0d9ee6e0ab07a	0dc88bf2861e9773b5531ef07186e1c57fb313f246057e0b2029b10c96fcc91a	0.0051877397933318
1968	2018/03/12	0dc88bf2861e9773b5531ef07186e1c57fb313f246057e0b2029b10c96fcc91a	ad16c9e3510257703ed9a95e218e208bc5a07bb55ce7ccc5090356ddfeffe1d9	0.0209387255668981
1969	2018/03/12	eac0d1d3160b95525d28b2addb2999c966bcb86747302721f43733a1d8d07026	0dc88bf2861e9773b5531ef07186e1c57fb313f246057e0b2029b10c96fcc91a	0.0094834631861226
1970	2018/03/12	0dc88bf2861e9773b5531ef07186e1c57fb313f246057e0b2029b10c96fcc91a	85c5ae36fc08a122d6965623e75b6618f784ee657d339818e9be77e29432a3c9	0.00227089576152595
1971	2018/03/12	fe5a7a82b0900848138949420c8a03482f7b3ed0365a1f5003880288b18adce2	0dc88bf2861e9773b5531ef07186e1c57fb313f246057e0b2029b10c96fcc91a	0.104943983025919
1972	2018/03/12	733a357741788371bf7d88f7f5941587a62824e17ecf9764defb3f10740610d7	0dc88bf2861e9773b5531ef07186e1c57fb313f246057e0b2029b10c96fcc91a	0.0051877397933318
1973	2018/03/12	cb4f47edb4a09480dd5071124d500481cdfd0c000a7c65ed18a66f2b3d05c263	0dc88bf2861e9773b5531ef07186e1c57fb313f246057e0b2029b10c96fcc91a	0.0051877397933318
1974	2018/03/12	0dc88bf2861e9773b5531ef07186e1c57fb313f246057e0b2029b10c96fcc91a	a4bfe882427bb60df67fd6bdd234c889f9153973b77b7b3fcc9a3ebc2dc4af31	0.0051877397933318
1975	2018/03/12	0dc88bf2861e9773b5531ef07186e1c57fb313f246057e0b2029b10c96fcc91a	006af8fedae91ec19b7ea2da01e161992ff314c923c510406da79e82e3a5089d	0.0261890541580868
1976	2018/03/12	19818d6bb211e779c46add4bbcb8d7717245bc240b499dde4c1cb19d7f194bd5	0dc88bf2861e9773b5531ef07186e1c57fb313f246057e0b2029b10c96fcc91a	0.00570700306059223
1977	2018/03/12	80007afcdfd013e03aea0fd17014a61c736293064ee06629b54dd406461785e8	0dc88bf2861e9773b5531ef07186e1c57fb313f246057e0b2029b10c96fcc91a	0.419963698497244
1978	2018/03/12	f7e5f14e3681e226d273da4f703a84ca9830fba7d2f6cc124b69acc1fb40e034	0dc88bf2861e9773b5531ef07186e1c57fb313f246057e0b2029b10c96fcc91a	0.0209387255668981
1979	2018/03/12	192859bc5839dae738ed419650a3589c24a7bafda2ed4b547666d199b264e342	0dc88bf2861e9773b5531ef07186e1c57fb313f246057e0b2029b10c96fcc91a	0.104943983025919
1980	2018/03/12	0dc88bf2861e9773b5531ef07186e1c57fb313f246057e0b2029b10c96fcc91a	d82a4bd616cdf190607183067f751a708a3d37b5779b0957fca56c772fe47bf8	0.0051877397933318
1981	2018/03/12	0dc88bf2861e9773b5531ef07186e1c57fb313f246057e0b2029b10c96fcc91a	a28cf8de2c12d9b0de560352b9c58ecfd30aab520a9beabde22d06a768b50b09	0.0151557549447191
1982	2018/03/12	0dc88bf2861e9773b5531ef07186e1c57fb313f246057e0b2029b10c96fcc91a	39d2656602ee41c546d42a6c305f1792675261fb66943b333edc00719bcc0566	0.0209387255668981
1983	2018/03/12	921161db563b84e77d5d09f76d91334eeb0b5ac0e25e663a105f0ddfa6272da9	0dc88bf2861e9773b5531ef07186e1c57fb313f246057e0b2029b10c96fcc91a	0.013063232680115
1984	2018/03/12	0dc88bf2861e9773b5531ef07186e1c57fb313f246057e0b2029b10c96fcc91a	01cfdfa752012704bae4a0e97483c37a2da1107b8f7afbcff7a6992619e6076b	0.00163775176428539
1985	2018/03/12	0dc88bf2861e9773b5531ef07186e1c57fb313f246057e0b2029b10c96fcc91a	7f77429e27ebafa3c6e12ae6d2c6fc42d7057f72485033c196a58792d7c85c1b	0.00357010240202456
1986	2018/03/12	0dc88bf2861e9773b5531ef07186e1c57fb313f246057e0b2029b10c96fcc91a	b1e25a2a53b7c54cbd19a8ded8b0b8e9b928b33adf5f5a7a63d1e709c0fb9f71	0.0699464596878923
1987	2018/03/12	0dc88bf2861e9773b5531ef07186e1c57fb313f246057e0b2029b10c96fcc91a	46f1dba7df1e9c1bf6fc035d9e1a7024ec9023c3919c4fe5bb16a0d4cd4f4883	0.00397612550305747
1988	2018/03/12	0dc88bf2861e9773b5531ef07186e1c57fb313f246057e0b2029b10c96fcc91a	674b24839c8818a790ebbb269619f42910d8cdec618b69f79dca75da34e386b8	0.00256257549773742
1989	2018/03/12	0dc88bf2861e9773b5531ef07186e1c57fb313f246057e0b2029b10c96fcc91a	1dd86ae1b907d0a66cc38a7cd923e532aa1f79b511f75aa3d16d4eb0384454fb	0.0051877397933318
1990	2018/03/12	0dc88bf2861e9773b5531ef07186e1c57fb313f246057e0b2029b10c96fcc91a	5f7b88c6e0c9313a257904cac839c9957a52de93c1aee39366c334e24c9d86b1	0.00397612550305747
1991	2018/03/12	42b46dc0fb6258cddf21d16193594a71c75fce948d75dbd16754f12e4d2a165e	0dc88bf2861e9773b5531ef07186e1c57fb313f246057e0b2029b10c96fcc91a	0.00549625566078651
1992	2018/03/12	0dc88bf2861e9773b5531ef07186e1c57fb313f246057e0b2029b10c96fcc91a	2ea4f76c42d28ddf51595bb75bc0b3a569d30e3ed7b689ce42e368e2578b3abf	0.0051877397933318
1993	2018/03/12	e9ba5e09c5ab574425850deb68bc6cefd5551a8d37bc00786a75a86815339430	0dc88bf2861e9773b5531ef07186e1c57fb313f246057e0b2029b10c96fcc91a	0.0051877397933318
1994	2018/03/12	0dc88bf2861e9773b5531ef07186e1c57fb313f246057e0b2029b10c96fcc91a	512cd5b48216719164597242b4a3b53e504488593be2d480f27fcbf5dd2baf5c	0.00343763026293555
1995	2018/03/12	0dc88bf2861e9773b5531ef07186e1c57fb313f246057e0b2029b10c96fcc91a	2b5046a564782865bc98a35122b1a08d9f513e243389c8daa3e416416f94fe77	0.00577110963679722
1996	2018/03/12	00a84092722a90bd315a835378860b7788ddafb38c9f00f82d62c62cd48dbac5	0dc88bf2861e9773b5531ef07186e1c57fb313f246057e0b2029b10c96fcc91a	0.104943983025919
1997	2018/03/12	2c9fcf6fa498d7ee2be2e175a98a84e86684ea566e2d4fb221a8639536670e5d	0dc88bf2861e9773b5531ef07186e1c57fb313f246057e0b2029b10c96fcc91a	0.0104380683845206
1998	2018/03/12	0dc88bf2861e9773b5531ef07186e1c57fb313f246057e0b2029b10c96fcc91a	bf658364dda06dc2e649e0078e7d8c93d8ccb5688cbfb8bc5166b72c54ec413e	0.00321886657163601
1999	2018/03/12	23208b4c978f5d8ef3ad15dc27ccd01e28c95a0417cd508bfee71559ccd378f5	0dc88bf2861e9773b5531ef07186e1c57fb313f246057e0b2029b10c96fcc91a	0.00413767407509405
2000	2018/03/12	0dc88bf2861e9773b5531ef07186e1c57fb313f246057e0b2029b10c96fcc91a	d92af31cddd62f75a87239bf19fa68dd9235bab8f71e18177bee6436b21d502e	0.00133749882646005
[truncated: 122,819 more rows]
